# Supplementary material for: Genome-Wide Association Study for Weight-Related Traits in Scylla paramamosain Using Whole-Genome Resequencing
Source: Animals (Basel). 2025 Jun 20;15(13):1829. doi: 10.3390/ani15131829 (PMC12248745; doi:10.3390/ani15131829)
Supplement: Supplementary file 1 [file animals-15-01829-s001.zip › Supplementary Tables.xlsx]

## Sheet: Table S1
Table S1 Information on whole-genome resequencing data
sample	Sex	Clean bases(bp)	Q20(%)	Q30(%)	GC content(%)	Coverage Depth
1	Male	10108894500	96	90.66	43.03	8.34937
2	Male	10413856200	95.96	90.36	42.14	8.60125
3	Male	11813681700	96.19	90.88	42.27	9.75742
4	Male	10903854000	96.14	90.91	42.94	9.00596
5	Male	11000696100	96.25	90.93	42.1	9.08594
6	Male	10209687900	96.55	91.79	42.3	8.43262
7	Male	9756562500	95.89	90.36	43.18	8.05836
8	Male	11585651400	96.29	90.98	41.27	9.56908
9	Male	11724820800	96.68	91.75	41.02	9.68403
10	Male	9948708000	96.82	92.14	41.97	8.21706
11	Male	11155295400	96.48	91.99	42.53	9.21363
12	Male	9576234300	96.38	91.72	42.01	7.90942
13	Male	9760891800	96.53	91.95	41.54	8.06194
14	Male	11281339800	96.19	91	42.78	9.31774
15	Male	10318422900	96.67	91.97	41.72	8.52242
16	Male	10252084800	96.19	91.06	42.12	8.46763
17	Male	10880531100	96.66	92.01	42.36	8.98669
18	Female	10048433700	96.72	91.72	40.95	8.29943
19	Female	9900255300	96.8	92.23	42.45	8.17704
20	Female	10138403100	96.52	91.66	42.44	8.37374
21	Female	10021203000	96.98	92.62	41.54	8.27694
22	Female	11463563400	96.47	91.89	42.71	9.46824
23	Female	9953804700	96.27	91.17	43.22	8.22127
24	Female	10959990900	96.16	90.96	42.53	9.05232
25	Female	10127008800	96.37	91.44	42.63	8.36433
26	Female	10980879000	96.55	91.64	41.9	9.06958
27	Male	10135500300	96.88	92.06	41	8.37134
28	Female	9971850000	96.59	91.75	42.57	8.23618
29	Female	9909564300	96.8	92.23	42.48	8.18473
30	Female	10198709700	95.88	90.39	43.21	8.42355
31	Female	10770338700	96.73	92.08	42.94	8.89568
32	Female	10626039000	96.52	91.7	42.23	8.7765
33	Female	10007863200	96.16	90.88	42.72	8.26592
34	Male	13025001900	97.13	93.33	41.55	10.7579
35	Female	10443834900	96.12	90.78	42.74	8.62601
36	Female	10092592200	96.95	92.56	42.58	8.3359
37	Female	10112633400	96.16	90.91	43.22	8.35245
38	Female	9861230700	96.69	92.07	41.71	8.14481
39	Female	10069340400	96.17	90.94	43.2	8.3167
40	Female	10101519000	96.62	92.12	42.12	8.34327
41	Female	10092175500	96.38	91.73	42.53	8.33556
42	Female	10669035600	96.63	91.95	42.37	8.81201
43	Female	10230807600	96.56	92.12	42	8.45006
44	Female	9829353000	96.62	91.94	42.79	8.11848
45	Male	10242805200	96.46	91.83	42.45	8.45997
46	Male	10007046000	96.66	92.06	43.15	8.26525
47	Male	10792167000	96.6	91.86	42.74	8.91371
48	Male	14992154100	95.43	89.44	44.5	12.3827
49	Male	9967014900	96.21	91.07	42.97	8.23218
50	Male	10123290300	96.72	92.32	41.44	8.36126
51	Male	11338396200	96.24	91.18	43.03	9.36486
52	Male	9756564900	96.08	90.8	42.92	8.05836
53	Male	10739792700	96.53	91.64	42.41	8.87045
54	Male	9873821100	96.55	91.72	42.6	8.15521
55	Male	9891740700	96.25	91.03	42.47	8.17001
56	Male	10284000900	96.59	91.77	42.69	8.49399
57	Male	10124826900	96.58	91.75	42.41	8.36253
58	Male	10987438500	96.5	91.59	42.48	9.07499
59	Male	16940911800	96.22	91.41	42.42	13.9922
60	Male	10454587200	96.92	92.56	41.89	8.63489
61	Female	10000963500	96.53	91.61	42.4	8.26022
62	Male	9575926200	95.94	90.5	42.59	7.90917
63	Male	12371183100	96.27	91.54	42.99	10.2179
64	Male	10994634600	96.56	91.77	41.88	9.08094
65	Male	10557128100	96.37	91.44	42.86	8.71958
66	Male	9896233800	96.28	91.3	42.52	8.17372
67	Male	10175085300	96.65	91.95	42.39	8.40404
68	Male	11627882700	96.62	91.76	41.82	9.60396
69	Male	11088011100	96.25	91.43	43	9.15806
70	Male	11690455500	96.5	91.59	42.33	9.65564
71	Male	11269809600	96.49	91.68	42.8	9.30822
72	Male	13545081600	97.12	93.32	43.51	11.1875
73	Male	11667704400	96.59	91.8	41.59	9.63685
74	Male	10286566200	96.41	91.45	42.11	8.49611
75	Male	9640692900	96.22	90.98	41.69	7.96266
76	Female	10012624500	96.32	91.19	41.78	8.26985
77	Male	9805197900	97.05	93.05	41.64	8.09853
78	Male	10081569600	96.56	91.72	42.05	8.3268
79	Male	9676684800	96.64	91.84	42.01	7.99239
80	Male	10055437800	96.76	92.02	41.5	8.30521
81	Male	10091271000	96.6	91.86	42.73	8.33481
82	Female	9935136900	96.55	91.54	41.57	8.20585
83	Male	10609207500	96.8	92.5	43.14	8.7626
84	Male	9943141200	96.51	91.67	42.48	8.21246
85	Male	9797190300	96.98	92.94	41.66	8.09192
86	Male	10044320100	96.77	92.19	42.11	8.29603
87	Male	9938193300	96.75	92.22	43.13	8.20838
88	Male	10042147200	96.34	91.44	43.34	8.29424
89	Male	10092352800	96.92	92.46	42.27	8.3357
90	Male	10083610200	96.48	91.63	42.22	8.32848
91	Male	9928836000	96.68	92.13	43.13	8.20065
92	Male	10544458500	96.27	91.23	42.81	8.70912
93	Male	10094781900	96.36	91.5	43.92	8.33771
94	Male	11100571500	96.62	92.08	42.05	9.16843
95	Male	10887480000	96.45	91.62	43.37	8.99243
96	Female	10205935200	96.5	91.37	41.27	8.42952
97	Male	10268252400	96.5	91.63	41.75	8.48099
98	Female	9566270100	96.63	92.16	42.3	7.90119
99	Female	9942954600	96.66	91.99	42.48	8.21231
100	Female	9912277800	96.45	91.59	42.91	8.18697
101	Female	9839682900	97.22	93.06	43.13	8.12701
102	Female	9725726700	97.23	93.42	43.47	8.03289
103	Female	9972630600	96.97	92.79	42.59	8.23682
104	Female	10212025500	96.74	92.16	42.17	8.43455
105	Female	10220997900	96.95	92.33	40.65	8.44196
106	Male	10296802800	96.23	90.96	42.89	8.50457
107	Male	10159992000	96.27	91.15	43.67	8.39157
108	Female	10508548200	96.82	92.27	41.88	8.67946
109	Female	10582356000	96.95	92.5	41.66	8.74042
110	Female	10507762200	96.11	90.56	41.55	8.67881
111	Female	10793178300	96.88	92.44	42.57	8.91455
112	Female	11849207700	96	90.6	42.47	9.78676
113	Female	11499373200	96.1	90.88	42.59	9.49782
114	Female	10094031900	96	90.33	42.12	8.33709
115	Male	12308627100	95.91	90.34	42.41	10.1662
116	Male	10326222000	96.46	91.84	43.73	8.52887
117	Male	12992886900	95.72	89.86	42.43	10.7314
118	Female	10354440000	96.16	90.99	44	8.55217
119	Male	12562955100	95.92	90.32	42.55	10.3763
120	Male	12324794400	95.61	89.88	43.44	10.1796
121	Female	15152967300	95.25	89.25	42.62	12.5155
122	Female	11564693100	95.98	90.55	41.84	9.55177
123	Female	10175494200	95.56	89.69	43.16	8.40437
124	Male	9855658200	96.12	90.9	44.08	8.14021
125	Female	10311478800	96.43	91.81	43.41	8.51669
126	Female	10124339400	96.28	90.97	42.28	8.36212
127	Female	10445631300	95.47	89.37	43.14	8.62749
128	Female	12018199800	95.53	89.76	43.6	9.92634
129	Female	12077197500	96.05	90.71	42.3	9.97507
130	Female	9996858000	97.23	93.28	41.73	8.25683
131	Female	9565391700	95.64	89.73	42.16	7.90046
132	Female	10120892400	96.65	91.47	40.92	8.35928
133	Female	9893453100	96.49	91.79	42.62	8.17142
134	Male	9448822500	97	92.81	42.24	7.80418
135	Male	9869709300	96.94	92.75	41.94	8.15181
136	Female	12459733200	95.4	89.56	43.95	10.291
137	Female	11229711000	95.91	90.31	42.14	9.2751
138	Female	11330642700	96.24	90.98	42.49	9.35846
139	Female	10722655200	95.97	90.4	42.15	8.8563
140	Female	9990820200	96.17	90.83	42.26	8.25184
141	Female	12325589400	95.99	90.53	42.54	10.1802
142	Female	10331034000	97.13	93.09	43.09	8.53284
143	Female	10262621700	95.85	90.12	42.03	8.47634
144	Female	10796714100	96.36	91.19	41.76	8.91747
145	Female	11814531900	96.66	92.19	42.58	9.75812
146	Male	10162865400	96.62	92.08	42.03	8.39394
147	Male	10118105700	95.36	88.67	42.17	8.35697
148	Male	11938753500	96	90.63	42.17	9.86072
149	Male	11623620600	95.96	90.37	42.49	9.60044
150	Female	11462295000	95.67	90	42.77	9.4672
151	Male	10305404700	96.62	92.17	42.61	8.51167
152	Male	9932138100	96.37	91.21	42.3	8.20338
153	Male	10976542800	96.56	91.58	42.09	9.06599
154	Male	12240103800	96.31	91.89	42.06	10.1096
155	Male	11574944700	95.91	90.42	42.27	9.56024
156	Male	10523978700	95.84	90.16	42.56	8.6922
157	Male	10115029800	96.53	92	43.47	8.35443
158	Male	10613340300	95.69	89.92	42.56	8.76601
159	Male	10312290000	96.75	92.41	42.33	8.51736
160	Male	9920004300	96.26	91.01	41.99	8.19335
161	Male	11183962800	95.53	89.72	43.03	9.23731
162	Male	12802894200	95.6	89.75	42.33	10.5745
163	Male	10257178500	95.19	89.19	43.16	8.47184
164	Male	9630665700	95.59	89.77	43.27	7.95438
165	Male	11683175100	95.88	91.23	44.2	9.64963
166	Male	9847150800	96.06	90.72	43.5	8.13318
167	Male	10767759000	96.03	90.54	41.5	8.89355
168	Male	10751211900	95.66	89.95	42.49	8.87988
169	Male	9937574100	95.57	89.53	41.97	8.20787
170	Male	10124181000	95.75	90.1	42.53	8.36199
171	Male	10495127100	95.63	89.86	42.97	8.66837
172	Male	9733194300	96.66	91.95	41.18	8.03906
173	Male	9915830400	95.57	89.66	42.52	8.18991
174	Male	11515192200	95.75	89.92	42.41	9.51089
175	Male	10401896700	95.64	89.89	43	8.59137
176	Male	12887130300	95.97	90.53	42.88	10.644
177	Male	10556290200	96.91	92.87	43.31	8.71889
178	Male	11322335400	95.91	90.43	42.33	9.3516
179	Male	10143577500	96.57	91.41	41.25	8.37801
180	Male	9547374300	95.66	89.78	42.2	7.88558
181	Male	11108068500	96.32	91.06	41.53	9.17463
182	Male	11355074100	95.87	90.22	41.48	9.37864
183	Male	10080733800	96.25	91.03	42.7	8.32611
184	Male	10555538700	95.88	90.33	42.73	8.71827
185	Male	10416969300	96.65	91.91	42.52	8.60382
186	Male	11023537800	95.95	90.42	43	9.10481
187	Female	10874761800	95.97	90.53	42.25	8.98193
188	Female	10140190500	96.74	92.41	41.78	8.37521
189	Female	11023011600	96.92	92.92	42.9	9.10437
190	Female	12819714300	95.72	90.28	43.47	10.5883
191	Female	9440967300	95.59	89.69	42.56	7.7977
192	Female	9869088300	95.65	90.04	43.32	8.1513
193	Male	9989739000	96.05	90.32	41.67	8.25095
194	Female	11478857700	96	91.07	43.45	9.48088
195	Female	9873566700	95.95	90.54	43.05	8.155
196	Female	9867203100	96.13	90.69	42.16	8.14974
197	Female	18574900500	95.84	90.09	43.05	15.3418
198	Female	15155370900	95.88	90.14	42.67	12.5175
199	Female	14852820000	95.37	89.18	43.59	12.2676
200	Male	9999229200	96.5	91.47	41.7	8.25879
201	Female	17152488000	95.06	88.66	43.94	14.167
202	Female	15046677000	95.6	89.45	43.25	12.4277
203	Female	14310917400	95.82	89.98	43.01	11.82
204	Male	12485841900	96.03	90.42	43.12	10.3126
205	Male	16492071900	95.86	90.16	43.07	13.6215
206	Male	16334232600	95.72	89.78	43.93	13.4911
207	Female	18253353600	95.68	89.69	43.31	15.0762
208	Male	10342542900	96.81	92.08	41.08	8.54235
209	Male	12250389900	95.88	90.47	43.19	10.1181
210	Male	10080074700	96.57	92.06	41.97	8.32556
211	Male	10141521300	96.44	91.44	42.47	8.37631
212	Male	12608437500	96.18	90.99	43.18	10.4138
213	Male	10477523400	96.28	90.82	41.66	8.65383
214	Male	10027900500	96.57	91.91	41.69	8.28247
215	Male	10729374900	96.19	90.82	42.55	8.86185
216	Male	12048635700	96.09	90.72	42.81	9.95148
217	Male	10087608600	96.55	91.37	40.98	8.33179
218	Female	9945126000	96.34	91.18	42.72	8.2141
219	Female	11303056200	96.2	90.84	42.43	9.33568
220	Female	9996383100	95.56	89.88	44.08	8.25644
221	Female	9909416100	96.59	92.01	41.77	8.18461
222	Female	10282599600	96.12	90.44	41.78	8.49284
223	Female	10169089200	96.56	91.38	41.28	8.39908
224	Female	11614961100	96.24	90.66	41.31	9.59329
225	Female	11505012300	96.5	91.42	41.62	9.50248
226	Female	11021902200	96.12	90.8	42.75	9.10346
227	Male	9901420200	96.98	92.88	41.98	8.178
228	Female	10492556400	96.18	90.66	41.2	8.66625
229	Female	11227842000	96.33	90.89	41.32	9.27355
230	Female	10937347200	96.3	90.99	41.94	9.03362
231	Female	10466629200	96.61	91.44	39.86	8.64483
232	Female	10529611500	96.55	91.43	41.09	8.69685
233	Male	10072053300	97.22	93.53	43.43	8.31894
234	Female	10057428300	96.34	91.29	43.16	8.30686
235	Female	10414627800	96.22	90.73	41.59	8.60188
236	Female	10563877200	95.97	90.18	41.56	8.72516
237	Female	11403177900	96.08	90.51	41.77	9.41837
238	Female	11784918600	96.15	90.49	41.25	9.73367
239	Female	10464090900	96.25	91.53	42.75	8.64274
240	Female	10303910700	96.45	91.46	42.59	8.51044
241	Female	10816207500	96.06	90.78	42.94	8.93357
242	Female	11918285100	96.94	92.33	40.48	9.84382
243	Female	9898570200	96.65	92.25	42.34	8.17565
244	Female	10588892700	96.41	91.22	41.74	8.74582
245	Female	13214870700	96.16	90.6	41.53	10.9147
246	Female	10330819200	96.22	91.41	42.43	8.53266
247	Female	10560076800	96.43	91.17	40.64	8.72202
248	Male	10011022200	96.1	90.33	41.04	8.26853
249	Male	9941219700	96.34	91.1	41.79	8.21088
250	Male	11105569800	96.28	91	41.27	9.17256
251	Male	10189423200	96.45	91.47	41.84	8.41588
252	Male	10131699300	96.14	90.37	40.94	8.3682
253	Male	11805313200	96.4	91.29	41.63	9.75051
254	Male	9760075200	96.03	90.5	42.16	8.06126
255	Male	10206526200	96.48	91.53	42.3	8.43
256	Male	10310051100	96.42	91.3	40.82	8.51551
257	Male	10989051000	96.17	90.75	42.04	9.07632
258	Male	10027803900	96.15	90.56	41.3	8.28239
259	Male	10747339800	96	90.48	42.56	8.87669
260	Male	11939338200	96.38	91.19	41.39	9.86121
261	Male	11675772900	96.25	90.86	41.23	9.64352
262	Male	9873706200	96.35	91.67	41.99	8.15511
263	Female	12058334700	96.26	91.83	43.48	9.95949
264	Male	10969053600	96.54	92.52	42.12	9.05981
265	Female	9875982900	96.42	92.24	41.77	8.15699
266	Female	10222847100	96.61	92.72	41.99	8.44348
267	Female	11426896800	96.91	93.3	41.39	9.43796
268	Female	11732879100	96.73	92.92	41.76	9.69068
269	Female	12818329800	96.34	92.12	42.13	10.5872
270	Male	11339343300	96.66	92.77	42.33	9.36565
271	Female	13188516900	96.34	92.06	42.1	10.893
272	Female	12995389800	96.83	92.78	43.82	10.7334
273	Male	15437836800	96.5	92.44	41.72	12.7508
274	Female	11322096000	96.51	92.47	41.84	9.3514
275	Male	9883140000	96.31	92.15	42.1	8.16291
276	Male	11086654800	96.35	92.2	42.2	9.15694
277	Female	13555189800	96.21	91.94	42.33	11.1958
278	Female	11796898800	96.72	92.79	41.64	9.74356
279	Male	10894844700	97.19	93.77	39.42	8.99852
280	Male	12240875400	96.25	91.92	42.96	10.1103
281	Female	11613923700	96.26	91.97	42.27	9.59243
282	Male	9814224300	95.74	91.08	43.49	8.10599
283	Female	11933887800	96.29	91.97	42.47	9.85671
284	Female	11854687800	96.16	91.74	42.63	9.79129
285	Male	11210479500	96.61	92.57	42.01	9.25921
286	Male	12693389400	96.35	92.21	42.64	10.484
287	Female	14096014200	95.6	90.77	43.3	11.6425
288	Male	12477890700	95.32	89.24	42.14	10.306
289	Female	11348063700	95.73	90.89	42.75	9.37285
290	Female	12904650900	94.89	88.47	42.94	10.6585
291	Male	11736801000	94.78	88.27	43.08	9.69392
292	Male	11013073800	94.95	88.72	43.53	9.09617
293	Male	10455620400	94.68	88.26	43.02	8.63574
294	Female	12614835000	96.31	91.95	42.27	10.4191
295	Female	13382633400	96.66	92.7	41.83	11.0533
296	Female	10300411500	96.07	91.64	42.44	8.50755
297	Female	11976975600	95.84	91.1	42.49	9.89229
298	Male	11493134400	94.47	88.03	43.64	9.49267
299	Female	10286716500	96.83	93	41.67	8.49624
300	Female	12072681000	96.16	91.76	42.58	9.97134
301	Female	11389005300	94.55	87.83	42.86	9.40666
302	Male	13408970700	94.93	88.66	43	11.075
303	Female	11338376400	95.27	89.2	41.76	9.36485
304	Male	10379689500	95.44	89.5	42.13	8.57303
305	Male	11188842600	94.37	87.52	44.04	9.24134
306	Male	13119187200	96.09	91.66	42.83	10.8357
307	Male	9566601900	94.87	88.37	42.55	7.90146
308	Female	9993032400	95.13	88.93	42.73	8.25367
309	Male	9686728200	95.44	89.57	42.23	8.00068
310	Female	9766908900	94.4	87.6	43.41	8.06691
311	Male	11125674600	95.59	89.78	41.78	9.18917
312	Female	10108738800	94.87	88.49	43.51	8.34924
313	Female	12071649900	96.65	92.74	41.91	9.97049
314	Female	10948802400	93.83	85.88	43.26	9.04308
315	Female	9970477500	94.57	87.84	43.07	8.23504
316	Male	10498008600	94.76	88.2	43.05	8.67075
317	Male	12167108100	95.03	88.85	42.65	10.0493
318	Female	11357016600	95.07	88.85	42.64	9.38024
319	Male	13018149000	94.8	88.25	42.49	10.7522
320	Male	12652839900	94.3	87.52	42.96	10.4505
321	Female	10539173400	96.37	92.27	42.07	8.70475
322	Male	9977544000	96.4	92.3	42.22	8.24088
323	Male	10300708200	96.73	92.83	42.17	8.50779
		3548812209900

## Sheet: Table S2
Table S2 Significant SNPs from GWAS for five traits
traits	chr	snp	ps	p_wald	pve
BW	2	2_37765876	37765876	4.7969e-07	0.0823222
BW	3	3_5491885	5491885	2.93008e-06	0.0703241
BW	3	3_5494367	5494367	6.78282e-06	0.0649784
BW	3	3_6583070	6583070	6.03111e-07	0.0804527
BW	3	3_36022575	36022575	9.25901e-06	0.0630309
BW	3	3_40371752	40371752	8.0818e-07	0.0786174
BW	3	3_40371756	40371756	8.75508e-07	0.0781002
BW	3	3_40371757	40371757	8.75508e-07	0.0781002
BW	4	4_5080879	5080879	5.47861e-06	0.0662996
BW	4	4_33477001	33477001	7.02705e-06	0.0647818
BW	5	5_16642520	16642520	1.97835e-06	0.0728648
BW	6	6_5620897	5620897	9.55104e-06	0.062835
BW	6	6_31250102	31250102	4.73281e-06	0.0673004
BW	7	7_13037529	13037529	1.83738e-06	0.0733333
BW	7	7_13037533	13037533	2.98566e-06	0.0702
BW	7	7_22766081	22766081	9.82914e-06	0.0628699
BW	8	8_16102555	16102555	6.07918e-07	0.0804445
BW	8	8_29301167	29301167	4.11272e-06	0.0681408
BW	9	9_10681081	10681081	9.80516e-06	0.0626718
BW	12	12_16638918	16638918	6.06844e-06	0.0657155
BW	13	13_5391581	5391581	2.04056e-06	0.0726514
BW	13	13_16720975	16720975	1.18243e-06	0.0761788
BW	14	14_17778645	17778645	2.24489e-06	0.0723746
BW	15	15_5590605	5590605	3.2838e-06	0.0696185
BW	15	15_6663397	6663397	1.21878e-06	0.0759669
BW	15	15_6663411	6663411	1.21878e-06	0.0759669
BW	15	15_22404281	22404281	3.44751e-08	0.0992856
BW	17	17_5646195	5646195	1.29577e-06	0.0755896
BW	17	17_15103926	15103926	4.89487e-06	0.0670826
BW	18	18_7677063	7677063	5.45686e-07	0.0811787
BW	18	18_7751246	7751246	6.21471e-07	0.0803312
BW	18	18_9177916	9177916	5.52171e-07	0.0810142
BW	18	18_19717850	19717850	7.74883e-06	0.0640855
BW	18	18_23115234	23115234	7.69834e-06	0.0641711
BW	19	19_17623203	17623203	5.16042e-06	0.0667283
BW	19	19_18564126	18564126	2.68624e-06	0.0709143
BW	19	19_18828173	18828173	5.19136e-06	0.0669268
BW	20	20_11263080	11263080	8.47945e-06	0.063588
BW	20	20_15584043	15584043	2.90108e-06	0.0703106
BW	20	20_15584049	15584049	6.43761e-06	0.0652429
BW	21	21_14835809	14835809	8.705e-06	0.0633808
BW	21	21_16506238	16506238	7.30008e-06	0.0645322
BW	22	22_8751657	8751657	8.81582e-06	0.0633609
BW	22	22_8751688	8751688	7.31405e-06	0.0645435
BW	22	22_8869711	8869711	3.18227e-06	0.0698292
BW	22	22_9249560	9249560	4.30456e-07	0.0827281
BW	22	22_16097787	16097787	2.07773e-06	0.072524
BW	24	24_12427728	12427728	6.28923e-06	0.0654815
BW	25	25_11740576	11740576	2.55547e-06	0.071202
BW	25	25_11740941	11740941	3.66851e-06	0.0688964
BW	25	25_11740973	11740973	8.38541e-06	0.0636491
BW	25	25_11741276	11741276	7.5113e-06	0.0643516
BW	25	25_11742186	11742186	6.563e-06	0.065201
BW	25	25_11750355	11750355	6.29152e-06	0.0654839
BW	25	25_11757729	11757729	1.03074e-06	0.0770337
BW	25	25_11758855	11758855	4.4669e-06	0.0676545
BW	25	25_11758861	11758861	3.32848e-06	0.0695299
BW	25	25_11758881	11758881	4.4669e-06	0.0676545
BW	25	25_11782177	11782177	9.64017e-06	0.0627747
BW	25	25_11828077	11828077	6.73914e-06	0.0650517
BW	25	25_17354201	17354201	1.67179e-07	0.0888816
BW	26	26_3977912	3977912	7.07065e-06	0.0647233
BW	26	26_8789084	8789084	8.68103e-07	0.0781552
BW	26	26_13146071	13146071	6.95191e-06	0.064779
BW	26	26_13153380	13153380	4.66811e-06	0.0673081
BW	28	28_1355181	1355181	2.40955e-06	0.0716002
BW	28	28_5046232	5046232	1.32942e-06	0.0753774
BW	28	28_7001079	7001079	9.71103e-06	0.0626949
BW	28	28_18409922	18409922	1.75568e-06	0.0736165
BW	29	29_11128813	11128813	3.95236e-06	0.0684473
BW	30	30_14447661	14447661	1.40551e-07	0.0900266
BW	30	30_17299214	17299214	9.85866e-06	0.0628931
BW	31	31_16673762	16673762	9.27055e-06	0.0629693
BW	32	32_6976814	6976814	7.62749e-06	0.0642458
BW	32	32_11523701	11523701	4.68086e-06	0.0676382
BW	32	32_15925663	15925663	2.15616e-06	0.0722569
BW	34	34_12669774	12669774	5.65307e-06	0.0664095
BW	34	34_15472120	15472120	3.18638e-06	0.0697969
BW	36	36_2646973	2646973	4.52114e-06	0.0675816
BW	36	36_2646974	2646974	4.52114e-06	0.0675816
BW	36	36_2732612	2732612	7.27807e-07	0.079306
BW	36	36_2750140	2750140	3.18148e-06	0.0698298
BW	36	36_2757550	2757550	1.28554e-06	0.075631
BW	36	36_2805569	2805569	5.65477e-06	0.066159
BW	36	36_2941494	2941494	3.21974e-06	0.0697428
BW	36	36_2977018	2977018	8.33258e-06	0.0637033
BW	36	36_3013788	3013788	1.72768e-06	0.0737419
BW	36	36_3035944	3035944	9.40665e-06	0.0629413
BW	36	36_3086748	3086748	3.49096e-06	0.0692322
BW	36	36_3183534	3183534	9.22495e-06	0.0630612
BW	36	36_3352254	3352254	9.6044e-06	0.0627901
BW	36	36_4016381	4016381	6.50043e-07	0.0799646
BW	36	36_4050334	4050334	4.55765e-06	0.0674882
BW	36	36_5681593	5681593	9.18219e-06	0.0630452
BW	37	37_102001	102001	6.96451e-06	0.0648377
BW	42	42_4419697	4419697	6.90416e-06	0.0649055
BW	43	43_7691248	7691248	8.83774e-06	0.0633313
BW	44	44_7403216	7403216	3.21567e-06	0.0697678
BW	45	45_3747138	3747138	2.6979e-06	0.0708145
BW	46	46_6383489	6383489	4.4916e-06	0.0676123
BW	46	46_6728324	6728324	2.06198e-06	0.0725524
TruW	1	1_36177196	36177196	2.92653e-06	0.0702957
TruW	2	2_37765876	37765876	8.3037e-07	0.0788813
TruW	2	2_40120906	40120906	1.68144e-06	0.0736964
TruW	3	3_5491885	5491885	5.81376e-06	0.0658816
TruW	3	3_40371752	40371752	9.86258e-06	0.0625679
TruW	3	3_40371756	40371756	6.30933e-06	0.0653896
TruW	3	3_40371757	40371757	6.30933e-06	0.0653896
TruW	4	4_1114075	1114075	9.99075e-06	0.0624441
TruW	4	4_5080879	5080879	5.07485e-06	0.0666728
TruW	4	4_25466985	25466985	3.45347e-06	0.0691581
TruW	4	4_30812574	30812574	5.13947e-06	0.0666966
TruW	4	4_33477001	33477001	3.21546e-06	0.0696821
TruW	5	5_16642520	16642520	2.51865e-06	0.071247
TruW	5	5_21143752	21143752	3.69391e-06	0.0687698
TruW	7	7_7750849	7750849	1.73539e-06	0.0734804
TruW	8	8_16102555	16102555	1.44765e-06	0.0747506
TruW	10	10_13459975	13459975	5.14318e-06	0.0667004
TruW	10	10_13987389	13987389	4.19511e-06	0.0679281
TruW	12	12_984284	984284	4.98058e-06	0.0669096
TruW	12	12_16638918	16638918	7.14857e-07	0.0793403
TruW	13	13_4588437	4588437	7.39181e-06	0.0643765
TruW	13	13_5391581	5391581	1.04519e-06	0.0768602
TruW	14	14_14380199	14380199	1.77921e-06	0.0733493
TruW	14	14_17778645	17778645	9.07836e-06	0.0635606
TruW	14	14_25104352	25104352	1.89492e-06	0.0730402
TruW	15	15_22404281	22404281	1.02899e-07	0.0919479
TruW	16	16_11756671	11756671	6.02064e-06	0.0655934
TruW	17	17_5646195	5646195	2.81839e-06	0.0705382
TruW	17	17_15103926	15103926	3.80463e-06	0.0686216
TruW	18	18_9177916	9177916	1.02007e-06	0.076914
TruW	18	18_23106362	23106362	4.6487e-06	0.0672739
TruW	19	19_18564126	18564126	9.74571e-06	0.0626693
TruW	19	19_18828173	18828173	3.54016e-06	0.0694815
TruW	21	21_4430500	4430500	9.59967e-06	0.0627449
TruW	21	21_14835809	14835809	2.50891e-06	0.0711701
TruW	21	21_21092171	21092171	8.70772e-07	0.0780605
TruW	21	21_21092173	21092173	8.70772e-07	0.0780605
TruW	21	21_21663283	21663283	5.88707e-06	0.0657266
TruW	22	22_16538843	16538843	8.87657e-06	0.0632485
TruW	25	25_11735334	11735334	8.20365e-06	0.0637334
TruW	25	25_11735787	11735787	3.19828e-06	0.0696985
TruW	25	25_11740117	11740117	7.25763e-06	0.0644973
TruW	25	25_11740576	11740576	8.17487e-08	0.0934165
TruW	25	25_11740941	11740941	4.42816e-06	0.067618
TruW	25	25_11740973	11740973	6.92313e-07	0.0795041
TruW	25	25_11741004	11741004	2.32084e-06	0.071731
TruW	25	25_11741271	11741271	1.14483e-06	0.0762755
TruW	25	25_11741276	11741276	3.71075e-07	0.083558
TruW	25	25_11742186	11742186	3.01202e-06	0.070072
TruW	25	25_11742294	11742294	4.60696e-06	0.0673716
TruW	25	25_11742322	11742322	7.98632e-06	0.0638875
TruW	25	25_11742406	11742406	4.28129e-06	0.0678383
TruW	25	25_11742491	11742491	4.21445e-06	0.0679377
TruW	25	25_11742726	11742726	9.17447e-06	0.0630169
TruW	25	25_11743848	11743848	8.26916e-06	0.0636713
TruW	25	25_11743899	11743899	6.393e-06	0.0652886
TruW	25	25_11749761	11749761	2.85241e-06	0.0704334
TruW	25	25_11750413	11750413	2.17565e-06	0.072166
TruW	25	25_11750451	11750451	6.07601e-06	0.0656213
TruW	25	25_11750676	11750676	6.62102e-06	0.0650685
TruW	25	25_11751836	11751836	2.29444e-06	0.0718208
TruW	25	25_11757729	11757729	4.48872e-07	0.082304
TruW	25	25_11757992	11757992	2.46975e-06	0.0713508
TruW	25	25_11758855	11758855	1.25184e-06	0.0757122
TruW	25	25_11758861	11758861	7.76993e-07	0.078786
TruW	25	25_11758881	11758881	1.25184e-06	0.0757122
TruW	25	25_11782177	11782177	1.39273e-06	0.075019
TruW	25	25_11828077	11828077	6.09614e-06	0.065626
TruW	25	25_17354201	17354201	5.34071e-06	0.0664579
TruW	26	26_8789084	8789084	9.09698e-06	0.0630774
TruW	26	26_13153254	13153254	7.79458e-06	0.063945
TruW	26	26_13153380	13153380	2.0784e-06	0.0723326
TruW	26	26_13994094	13994094	8.68488e-06	0.0633387
TruW	28	28_1355181	1355181	1.43915e-07	0.0897624
TruW	28	28_5046232	5046232	3.49683e-06	0.0690909
TruW	28	28_7001079	7001079	3.50648e-06	0.0690482
TruW	30	30_14447661	14447661	3.89316e-06	0.0684748
TruW	30	30_17299214	17299214	5.86283e-06	0.0663414
TruW	31	31_16673762	16673762	5.9194e-06	0.0656935
TruW	32	32_15267768	15267768	5.02819e-06	0.0667719
TruW	32	32_15925663	15925663	4.7945e-06	0.0670591
TruW	33	33_11065102	11065102	7.32097e-06	0.0643874
TruW	34	34_15472120	15472120	4.11486e-07	0.0828742
TruW	35	35_2527449	2527449	9.69846e-06	0.0626807
TruW	36	36_2732612	2732612	3.51437e-06	0.0691212
TruW	36	36_2750140	2750140	8.59437e-06	0.0634582
TruW	36	36_2757550	2757550	3.48747e-06	0.0691653
TruW	36	36_2941494	2941494	6.88261e-06	0.0648455
TruW	36	36_2977018	2977018	9.04471e-06	0.0631236
TruW	36	36_3013788	3013788	1.51472e-06	0.0745164
TruW	36	36_3086748	3086748	6.31941e-06	0.0653945
TruW	36	36_3352254	3352254	8.81224e-06	0.0632607
TruW	36	36_4016381	4016381	4.25339e-07	0.0825662
TruW	36	36_4050334	4050334	2.08275e-06	0.0723734
TruW	36	36_4053853	4053853	4.46276e-06	0.0675382
TruW	36	36_5681593	5681593	8.49624e-07	0.0781098
TruW	36	36_5681604	5681604	7.75142e-06	0.0640144
TruW	38	38_12180504	12180504	9.67128e-06	0.062701
TruW	41	41_11189694	11189694	1.27472e-06	0.0756018
TruW	43	43_11682284	11682284	8.5135e-06	0.0633535
TruW	44	44_7403216	7403216	3.80468e-06	0.0686352
TruW	45	45_1542780	1542780	8.15775e-06	0.0637597
TruW	45	45_5033635	5033635	9.01779e-06	0.0631065
TruW	47	47_2425665	2425665	6.88031e-06	0.0648236
WEC	2	2_9879958	9879958	7.87407e-06	0.063976
WEC	2	2_37765876	37765876	3.02287e-06	0.0704657
WEC	2	2_40120906	40120906	7.72336e-07	0.0787472
WEC	3	3_5491885	5491885	4.03286e-06	0.068236
WEC	3	3_40371752	40371752	3.01876e-06	0.0701044
WEC	3	3_40371756	40371756	3.21264e-06	0.0697071
WEC	3	3_40371757	40371757	3.21264e-06	0.0697071
WEC	4	4_5080879	5080879	2.19563e-06	0.072048
WEC	4	4_33477001	33477001	6.55047e-06	0.0651882
WEC	5	5_21143752	21143752	3.04014e-06	0.0700438
WEC	7	7_7750849	7750849	4.28694e-06	0.0677739
WEC	7	7_13037529	13037529	5.91417e-06	0.0658334
WEC	7	7_13037533	13037533	8.59241e-06	0.0634384
WEC	8	8_16102555	16102555	4.89906e-07	0.0817784
WEC	9	9_10681081	10681081	4.29854e-06	0.0678572
WEC	12	12_984284	984284	7.78714e-07	0.0788244
WEC	12	12_5755400	5755400	6.49687e-06	0.0651954
WEC	12	12_6601072	6601072	5.26895e-06	0.0664397
WEC	12	12_16638918	16638918	9.65868e-07	0.0774306
WEC	13	13_4588437	4588437	9.50419e-06	0.0628177
WEC	13	13_5391581	5391581	4.0375e-06	0.0682458
WEC	14	14_17778645	17778645	5.84295e-06	0.0663207
WEC	14	14_21631137	21631137	3.84979e-06	0.0689719
WEC	15	15_22404281	22404281	1.60448e-07	0.08908
WEC	17	17_5646195	5646195	3.08503e-06	0.0699876
WEC	17	17_15103926	15103926	4.79038e-06	0.0671821
WEC	18	18_9177916	9177916	1.48016e-06	0.0745782
WEC	18	18_19717850	19717850	9.14744e-06	0.0629681
WEC	18	18_23106362	23106362	3.05036e-06	0.0699916
WEC	19	19_15853483	15853483	7.01807e-06	0.0647671
WEC	19	19_18828173	18828173	1.6962e-06	0.0741799
WEC	20	20_7511151	7511151	3.5585e-06	0.0693726
WEC	21	21_4430500	4430500	6.24684e-06	0.0654866
WEC	21	21_14835809	14835809	3.24069e-06	0.0695847
WEC	21	21_21092171	21092171	1.95239e-07	0.0878057
WEC	21	21_21092173	21092173	1.95239e-07	0.0878057
WEC	25	25_11735334	11735334	5.99715e-06	0.0657422
WEC	25	25_11735787	11735787	3.89377e-06	0.0684768
WEC	25	25_11740117	11740117	9.81152e-06	0.0626212
WEC	25	25_11740576	11740576	6.24844e-08	0.0952401
WEC	25	25_11740941	11740941	2.90113e-06	0.0703428
WEC	25	25_11740973	11740973	9.00144e-07	0.0778504
WEC	25	25_11741004	11741004	3.06645e-06	0.0699877
WEC	25	25_11741271	11741271	1.53132e-06	0.0744423
WEC	25	25_11741276	11741276	5.48352e-07	0.0810658
WEC	25	25_11742186	11742186	2.82156e-06	0.0705223
WEC	25	25_11742294	11742294	5.10156e-06	0.0667551
WEC	25	25_11742322	11742322	8.4371e-06	0.0635694
WEC	25	25_11742406	11742406	4.78372e-06	0.0671644
WEC	25	25_11742491	11742491	4.92712e-06	0.0669764
WEC	25	25_11742726	11742726	9.57332e-06	0.0627758
WEC	25	25_11743848	11743848	8.81062e-06	0.0632988
WEC	25	25_11743899	11743899	8.31768e-06	0.063655
WEC	25	25_11749761	11749761	5.96499e-06	0.065772
WEC	25	25_11750355	11750355	7.71383e-06	0.0641554
WEC	25	25_11750413	11750413	2.22102e-06	0.072066
WEC	25	25_11750451	11750451	6.534e-06	0.06519
WEC	25	25_11750676	11750676	8.90308e-06	0.0632268
WEC	25	25_11751836	11751836	2.67193e-06	0.0708801
WEC	25	25_11757329	11757329	9.08443e-06	0.0631316
WEC	25	25_11757729	11757729	3.24402e-07	0.0844572
WEC	25	25_11757992	11757992	2.21888e-06	0.072068
WEC	25	25_11758855	11758855	9.52727e-07	0.0775045
WEC	25	25_11758861	11758861	5.94817e-07	0.0805495
WEC	25	25_11758881	11758881	9.52727e-07	0.0775045
WEC	25	25_11767979	11767979	9.00255e-06	0.0631729
WEC	25	25_11782177	11782177	2.94348e-06	0.0702624
WEC	25	25_11828077	11828077	3.39609e-06	0.06937
WEC	25	25_11961960	11961960	5.4648e-06	0.0663485
WEC	25	25_17354201	17354201	4.06469e-06	0.0682193
WEC	26	26_1837953	1837953	8.13245e-06	0.0637923
WEC	26	26_8789084	8789084	3.80439e-06	0.0686302
WEC	26	26_13146071	13146071	3.79942e-06	0.0685357
WEC	26	26_13153380	13153380	1.72198e-06	0.0735888
WEC	26	26_13994094	13994094	3.9994e-06	0.0682831
WEC	28	28_1355181	1355181	3.2883e-07	0.0844072
WEC	28	28_5046232	5046232	1.66297e-06	0.0738764
WEC	28	28_7001079	7001079	3.23627e-06	0.0696009
WEC	30	30_9604685	9604685	6.27795e-06	0.0654527
WEC	30	30_14447661	14447661	2.44651e-06	0.0714653
WEC	30	30_17299214	17299214	6.24445e-06	0.0658827
WEC	31	31_16673762	16673762	1.22871e-06	0.0757592
WEC	32	32_11523701	11523701	2.14754e-06	0.0727369
WEC	32	32_15267768	15267768	4.14573e-06	0.0680353
WEC	34	34_15472120	15472120	2.0444e-06	0.0725823
WEC	36	36_2732612	2732612	5.45101e-06	0.0663572
WEC	36	36_2757550	2757550	5.2652e-06	0.0665735
WEC	36	36_3013788	3013788	5.34126e-06	0.0664962
WEC	36	36_4013617	4013617	8.67919e-06	0.0633752
WEC	36	36_4016381	4016381	5.38335e-07	0.0810997
WEC	36	36_4050334	4050334	2.35572e-06	0.0716308
WEC	36	36_4053853	4053853	9.44679e-06	0.0628301
WEC	36	36_5681593	5681593	9.83066e-07	0.0772228
WEC	36	36_5681604	5681604	8.86382e-06	0.0632077
WEC	39	39_13559438	13559438	9.87033e-06	0.0626038
WEC	41	41_11189694	11189694	2.77605e-06	0.0706468
WEC	42	42_2879043	2879043	1.90048e-06	0.0730098
WEC	44	44_7403216	7403216	6.63746e-06	0.0651235
WEC	47	47_2425665	2425665	9.74022e-06	0.0626582
AppW	1	1_639698	639698	9.90035e-06	0.0625211
AppW	1	1_26182784	26182784	9.9901e-07	0.0770984
AppW	2	2_2963279	2963279	2.94263e-06	0.0700913
AppW	2	2_12316458	12316458	5.63289e-06	0.0661007
AppW	2	2_37765876	37765876	7.16209e-06	0.065022
AppW	3	3_5494367	5494367	1.33217e-06	0.0752186
AppW	3	3_6583070	6583070	1.35674e-07	0.0899396
AppW	3	3_8406986	8406986	3.04326e-06	0.0700112
AppW	3	3_29164791	29164791	9.72063e-06	0.0625624
AppW	3	3_40371752	40371752	1.17618e-06	0.0760739
AppW	3	3_40371756	40371756	2.42129e-06	0.0714489
AppW	3	3_40371757	40371757	2.42129e-06	0.0714489
AppW	5	5_24348376	24348376	2.17603e-06	0.0721404
AppW	6	6_31250102	31250102	1.23095e-08	0.106002
AppW	7	7_1892321	1892321	5.39848e-07	0.0810187
AppW	7	7_3814675	3814675	6.82802e-06	0.0648077
AppW	7	7_8145039	8145039	3.71718e-07	0.0834237
AppW	7	7_10395757	10395757	6.14021e-07	0.0800002
AppW	7	7_10401050	10401050	6.03191e-06	0.0654558
AppW	7	7_13037529	13037529	5.11564e-06	0.066699
AppW	8	8_16102555	16102555	6.61778e-06	0.0650375
AppW	9	9_9720603	9720603	3.60359e-06	0.0689296
AppW	9	9_10203554	10203554	3.36054e-06	0.0693094
AppW	9	9_10203663	10203663	2.78004e-06	0.0704792
AppW	10	10_4945657	4945657	9.47976e-06	0.062739
AppW	10	10_4954816	4954816	8.4466e-06	0.0634523
AppW	10	10_7196997	7196997	9.32844e-06	0.0633945
AppW	11	11_19919179	19919179	3.38841e-06	0.0697323
AppW	11	11_21591151	21591151	6.43675e-06	0.0651977
AppW	11	11_23101252	23101252	9.88522e-06	0.0625171
AppW	12	12_11920915	11920915	8.51621e-07	0.078185
AppW	12	12_11920916	11920916	8.51621e-07	0.078185
AppW	12	12_11920932	11920932	1.87743e-06	0.073048
AppW	12	12_11920956	11920956	7.99778e-06	0.0638396
AppW	13	13_16720962	16720962	7.22665e-06	0.0645301
AppW	13	13_16720975	16720975	3.00503e-08	0.100058
AppW	13	13_16720988	16720988	2.01193e-06	0.072671
AppW	14	14_17778645	17778645	9.15465e-06	0.0635609
AppW	14	14_24796901	24796901	6.31964e-06	0.0652777
AppW	15	15_5590605	5590605	1.00851e-06	0.0770756
AppW	15	15_6663329	6663329	2.51262e-06	0.0711984
AppW	15	15_6663397	6663397	5.85295e-08	0.0956019
AppW	15	15_6663411	6663411	5.85295e-08	0.0956019
AppW	15	15_14107580	14107580	1.95815e-06	0.0727696
AppW	15	15_14209694	14209694	4.65667e-06	0.0678334
AppW	15	15_14209702	14209702	3.1604e-06	0.0703285
AppW	15	15_22404281	22404281	6.19432e-07	0.0802137
AppW	16	16_4098736	4098736	6.72892e-06	0.0649077
AppW	16	16_12643994	12643994	3.29784e-06	0.0694836
AppW	17	17_3362073	3362073	8.34365e-06	0.0634769
AppW	18	18_7677063	7677063	2.96297e-08	0.100152
AppW	18	18_7751246	7751246	1.40316e-07	0.0898956
AppW	18	18_7805855	7805855	5.46386e-06	0.0662779
AppW	18	18_9177916	9177916	8.1157e-06	0.0636738
AppW	18	18_19332719	19332719	5.49076e-06	0.0662632
AppW	18	18_19717850	19717850	8.51078e-06	0.0633278
AppW	18	18_20702117	20702117	9.64599e-06	0.0626411
AppW	20	20_13319231	13319231	5.32583e-06	0.0664259
AppW	20	20_15584043	15584043	6.22811e-06	0.0652729
AppW	21	21_10136612	10136612	9.09115e-06	0.0630142
AppW	21	21_14559234	14559234	6.62144e-06	0.0650009
AppW	21	21_17887037	17887037	9.11204e-06	0.0630109
AppW	22	22_8675029	8675029	5.04912e-06	0.0668379
AppW	22	22_8750190	8750190	4.31388e-06	0.0678111
AppW	22	22_8869711	8869711	2.40356e-06	0.0715298
AppW	22	22_9051007	9051007	8.35618e-06	0.0636301
AppW	22	22_9067427	9067427	8.70901e-07	0.0780645
AppW	22	22_9177868	9177868	8.56884e-07	0.0782206
AppW	22	22_9249560	9249560	7.45682e-08	0.094078
AppW	22	22_9399114	9399114	5.54535e-06	0.0662101
AppW	22	22_16097787	16097787	1.66774e-06	0.0737996
AppW	23	23_6412764	6412764	1.05459e-06	0.0767951
AppW	24	24_6683735	6683735	6.38581e-06	0.065189
AppW	25	25_17354201	17354201	1.06567e-07	0.0916863
AppW	25	25_20445293	20445293	7.54702e-06	0.0642246
AppW	26	26_7721180	7721180	2.8296e-07	0.0852575
AppW	26	26_8789084	8789084	1.52117e-06	0.074423
AppW	27	27_5802113	5802113	4.74303e-06	0.0671918
AppW	27	27_6886740	6886740	7.62984e-06	0.0640113
AppW	28	28_18409922	18409922	1.76964e-06	0.073446
AppW	29	29_6731854	6731854	1.17923e-06	0.0758326
AppW	29	29_11128813	11128813	8.09274e-06	0.0638177
AppW	29	29_16066769	16066769	3.58368e-06	0.068975
AppW	29	29_16211635	16211635	5.70236e-06	0.065904
AppW	30	30_14447661	14447661	1.14711e-07	0.091219
AppW	32	32_5425415	5425415	6.10776e-06	0.0654225
AppW	32	32_6976814	6976814	6.65522e-06	0.0650015
AppW	32	32_8290524	8290524	6.82792e-06	0.0647029
AppW	32	32_16704411	16704411	5.15341e-06	0.0665688
AppW	34	34_12669774	12669774	3.01033e-06	0.0706272
AppW	34	34_15128189	15128189	6.84363e-06	0.0648507
AppW	34	34_16080939	16080939	3.16728e-06	0.0696841
AppW	35	35_13996705	13996705	5.09335e-06	0.0667119
AppW	36	36_2646973	2646973	3.00682e-06	0.0700805
AppW	36	36_2646974	2646974	3.00682e-06	0.0700805
AppW	36	36_2732612	2732612	3.43415e-06	0.0692406
AppW	36	36_2757550	2757550	9.8282e-06	0.0625751
AppW	36	36_2805569	2805569	8.6224e-06	0.0633986
AppW	38	38_9044046	9044046	1.06358e-06	0.0766459
AppW	41	41_8152272	8152272	4.42494e-06	0.0676087
AppW	41	41_9629384	9629384	1.69933e-06	0.0736996
AppW	41	41_11983327	11983327	5.46636e-06	0.0662517
AppW	42	42_1537207	1537207	5.06058e-06	0.0667754
AppW	42	42_4419697	4419697	3.69687e-06	0.0687921
AppW	43	43_4446146	4446146	5.53374e-06	0.06618
AppW	45	45_3747138	3747138	8.09226e-06	0.0636961
AppW	46	46_6383489	6383489	8.8993e-06	0.0631803
AppW	46	46_6728287	6728287	4.62377e-06	0.0672179
AppW	46	46_8519650	8519650	1.35791e-06	0.075075
CheW	1	1_4257227	4257227	2.27538e-06	0.071707
CheW	1	1_9181012	9181012	2.20207e-06	0.0720052
CheW	1	1_26182784	26182784	2.4836e-06	0.0711922
CheW	2	2_2963279	2963279	3.48919e-06	0.0689132
CheW	2	2_14778125	14778125	6.55819e-06	0.0650874
CheW	2	2_37765876	37765876	1.41136e-06	0.0755885
CheW	2	2_41183592	41183592	8.64276e-06	0.0632902
CheW	3	3_6583070	6583070	1.04343e-07	0.0915152
CheW	3	3_10824770	10824770	2.64804e-06	0.0708413
CheW	3	3_33654479	33654479	4.49321e-06	0.0674035
CheW	3	3_36022575	36022575	5.6513e-06	0.0660005
CheW	3	3_40371752	40371752	7.54663e-06	0.0641739
CheW	3	3_40371756	40371756	8.2339e-06	0.0636239
CheW	3	3_40371757	40371757	8.2339e-06	0.0636239
CheW	4	4_3333109	3333109	8.01211e-06	0.0638201
CheW	5	5_10879948	10879948	7.44709e-06	0.0642314
CheW	5	5_14353619	14353619	8.97397e-06	0.0629577
CheW	5	5_14354526	14354526	5.29318e-07	0.0809857
CheW	5	5_16642520	16642520	5.87227e-06	0.0657821
CheW	5	5_23233041	23233041	8.67094e-06	0.0632449
CheW	5	5_24348376	24348376	3.20913e-06	0.0696017
CheW	5	5_31797236	31797236	5.94556e-06	0.065665
CheW	5	5_33170388	33170388	8.44025e-06	0.063478
CheW	6	6_14968747	14968747	7.26776e-06	0.0643742
CheW	6	6_31250102	31250102	6.63495e-08	0.0947458
CheW	7	7_1892321	1892321	1.70231e-06	0.073548
CheW	7	7_2042820	2042820	7.9547e-06	0.0637845
CheW	7	7_3293486	3293486	2.47336e-06	0.071216
CheW	7	7_8145039	8145039	8.19572e-08	0.0931496
CheW	7	7_10395757	10395757	3.82071e-06	0.0682145
CheW	8	8_3205632	3205632	5.39034e-06	0.066127
CheW	8	8_23590729	23590729	4.60651e-06	0.0678169
CheW	8	8_29417148	29417148	6.44143e-06	0.0651417
CheW	9	9_3591412	3591412	2.02245e-06	0.0725071
CheW	9	9_9720603	9720603	5.13387e-06	0.0666265
CheW	9	9_10203663	10203663	9.816e-06	0.0624225
CheW	9	9_26319189	26319189	6.04137e-07	0.0803123
CheW	10	10_24607548	24607548	8.0872e-06	0.0637249
CheW	11	11_21591151	21591151	4.9326e-06	0.0668106
CheW	11	11_23101252	23101252	4.93602e-06	0.0668429
CheW	12	12_5264825	5264825	5.79887e-06	0.0658463
CheW	12	12_11920915	11920915	1.24592e-06	0.0756736
CheW	12	12_11920916	11920916	1.24592e-06	0.0756736
CheW	12	12_11920932	11920932	6.74616e-06	0.0648524
CheW	12	12_21211406	21211406	2.14564e-06	0.0721185
CheW	12	12_22783488	22783488	7.81799e-06	0.0638805
CheW	12	12_26236193	26236193	6.19791e-06	0.0654614
CheW	13	13_2028603	2028603	1.03605e-06	0.0767837
CheW	13	13_3216670	3216670	2.69253e-06	0.0707211
CheW	13	13_5193811	5193811	9.92111e-06	0.0624622
CheW	13	13_16720975	16720975	5.39923e-08	0.0960938
CheW	13	13_16720988	16720988	1.33454e-06	0.0752441
CheW	13	13_20181146	20181146	3.37448e-06	0.0692333
CheW	13	13_22829922	22829922	8.81462e-06	0.0632067
CheW	14	14_9107988	9107988	3.31533e-06	0.0693928
CheW	14	14_10984753	10984753	1.57066e-06	0.0749942
CheW	14	14_10984773	10984773	8.5829e-07	0.0789341
CheW	14	14_16247141	16247141	4.82813e-06	0.066993
CheW	14	14_19591443	19591443	8.69163e-06	0.0632732
CheW	14	14_20385528	20385528	4.83643e-06	0.0670025
CheW	15	15_5590605	5590605	5.06349e-07	0.0814473
CheW	15	15_5705810	5705810	8.56243e-06	0.0632622
CheW	15	15_6550492	6550492	7.05468e-06	0.0644996
CheW	15	15_6662153	6662153	7.04316e-06	0.06464
CheW	15	15_6663329	6663329	8.254e-07	0.0782556
CheW	15	15_6663397	6663397	4.67508e-08	0.0969785
CheW	15	15_6663411	6663411	4.67508e-08	0.0969785
CheW	15	15_8330884	8330884	8.28887e-06	0.0635735
CheW	15	15_11238658	11238658	7.84808e-06	0.0638121
CheW	15	15_14107580	14107580	6.24163e-06	0.0653331
CheW	15	15_22404281	22404281	7.19004e-07	0.0791767
CheW	16	16_4098736	4098736	5.26077e-07	0.0810957
CheW	16	16_6841388	6841388	5.58495e-06	0.0660692
CheW	16	16_12643994	12643994	1.84079e-07	0.0880046
CheW	17	17_644970	644970	9.89296e-06	0.0629628
CheW	17	17_4765854	4765854	7.93836e-06	0.0637298
CheW	17	17_8867211	8867211	9.06133e-06	0.0629071
CheW	17	17_9745553	9745553	4.49401e-06	0.0674702
CheW	18	18_7751246	7751246	1.45169e-07	0.0895905
CheW	18	18_7805855	7805855	9.12718e-06	0.0629818
CheW	18	18_19332719	19332719	6.48712e-07	0.0798663
CheW	19	19_18564126	18564126	2.21913e-07	0.0868456
CheW	19	19_18915252	18915252	8.45664e-06	0.0634256
CheW	20	20_11263080	11263080	2.20041e-06	0.0719966
CheW	21	21_10997246	10997246	8.00434e-06	0.063812
CheW	21	21_14559234	14559234	2.56756e-06	0.0709268
CheW	21	21_15677671	15677671	8.75702e-06	0.0631885
CheW	21	21_20943683	20943683	4.35735e-07	0.0823593
CheW	22	22_1341505	1341505	6.59465e-06	0.064983
CheW	22	22_8675029	8675029	2.82853e-06	0.0704845
CheW	22	22_8750190	8750190	2.97238e-06	0.0701312
CheW	22	22_8751363	8751363	9.25931e-06	0.0629317
CheW	22	22_8751593	8751593	8.26438e-06	0.063656
CheW	22	22_8869711	8869711	1.31487e-06	0.0753356
CheW	22	22_9051007	9051007	5.74091e-06	0.0659612
CheW	22	22_9067427	9067427	9.06185e-07	0.0777519
CheW	22	22_9109335	9109335	5.85173e-06	0.0658901
CheW	22	22_9177868	9177868	8.84771e-07	0.077972
CheW	22	22_9249560	9249560	8.53319e-08	0.0931137
CheW	22	22_9399114	9399114	2.00382e-06	0.0726393
CheW	22	22_10181751	10181751	9.85819e-06	0.0629074
CheW	22	22_12873958	12873958	9.23981e-06	0.0627326
CheW	22	22_14464143	14464143	8.37277e-06	0.0634346
CheW	22	22_16097787	16097787	3.35402e-06	0.0692692
CheW	23	23_5590587	5590587	7.94383e-06	0.063866
CheW	23	23_6412764	6412764	2.47265e-07	0.0861061
CheW	23	23_9929009	9929009	8.51146e-06	0.0634217
CheW	24	24_4425986	4425986	1.76382e-06	0.0733784
CheW	24	24_4842423	4842423	3.74011e-06	0.0686184
CheW	24	24_8665193	8665193	5.76008e-06	0.0658338
CheW	25	25_17354201	17354201	7.35567e-08	0.0940288
CheW	26	26_3977912	3977912	4.01695e-06	0.068124
CheW	26	26_7721180	7721180	7.9883e-07	0.0784558
CheW	26	26_8789084	8789084	6.13996e-06	0.0654766
CheW	26	26_11230255	11230255	8.87267e-06	0.0631416
CheW	27	27_792701	792701	8.42632e-06	0.063419
CheW	27	27_4147377	4147377	8.68833e-06	0.0633082
CheW	27	27_6886740	6886740	6.95936e-06	0.0644887
CheW	27	27_8306027	8306027	2.71962e-06	0.0706487
CheW	28	28_2265591	2265591	8.32493e-06	0.0635528
CheW	28	28_2842202	2842202	4.97735e-06	0.066819
CheW	28	28_3702187	3702187	9.72686e-06	0.0624557
CheW	28	28_6781733	6781733	5.17121e-06	0.0665562
CheW	28	28_18409922	18409922	7.12773e-07	0.0792113
CheW	28	28_20258792	20258792	6.36883e-06	0.0650525
CheW	29	29_360780	360780	8.6591e-06	0.0633499
CheW	29	29_6731854	6731854	3.08839e-06	0.0695778
CheW	29	29_11128813	11128813	1.3062e-06	0.0753776
CheW	29	29_16066769	16066769	9.66183e-07	0.0773026
CheW	29	29_16211635	16211635	2.5958e-06	0.0707962
CheW	30	30_14447661	14447661	1.42477e-07	0.0897167
CheW	31	31_18152172	18152172	7.17893e-07	0.0791523
CheW	32	32_5425415	5425415	2.29031e-06	0.071522
CheW	32	32_8290524	8290524	8.0099e-06	0.0635969
CheW	32	32_15925663	15925663	4.00255e-06	0.0680756
CheW	32	32_16704411	16704411	7.18047e-06	0.0643955
CheW	33	33_9412168	9412168	7.2842e-06	0.0643903
CheW	33	33_13692752	13692752	2.76577e-06	0.0705476
CheW	34	34_1359804	1359804	3.39093e-06	0.0692425
CheW	34	34_13391164	13391164	8.18632e-06	0.0636748
CheW	34	34_14669001	14669001	7.08201e-06	0.0645367
CheW	34	34_15128189	15128189	1.639e-06	0.0738798
CheW	34	34_16080939	16080939	8.60816e-06	0.0632861
CheW	35	35_13518875	13518875	1.29361e-06	0.0754234
CheW	35	35_13519165	13519165	8.1698e-06	0.063674
CheW	35	35_13996705	13996705	1.04259e-06	0.0767657
CheW	36	36_2646973	2646973	2.80271e-07	0.0852826
CheW	36	36_2646974	2646974	2.80271e-07	0.0852826
CheW	36	36_2673186	2673186	9.44576e-06	0.0627595
CheW	36	36_2732612	2732612	1.6811e-06	0.0737396
CheW	36	36_2805569	2805569	3.80148e-06	0.0685278
CheW	37	37_2306347	2306347	7.51976e-07	0.0789023
CheW	38	38_9044034	9044034	7.4666e-06	0.064142
CheW	38	38_9044046	9044046	2.07511e-07	0.0870976
CheW	38	38_10318260	10318260	8.36534e-07	0.0781829
CheW	40	40_8330752	8330752	9.42145e-06	0.0627714
CheW	41	41_8152272	8152272	6.97116e-06	0.0646726
CheW	41	41_9629384	9629384	7.32446e-06	0.0643482
CheW	41	41_11983327	11983327	2.1423e-06	0.072137
CheW	41	41_13221570	13221570	6.84691e-06	0.0647607
CheW	43	43_4446146	4446146	5.5984e-07	0.0807587
CheW	43	43_10162694	10162694	2.06507e-06	0.0723874
CheW	45	45_3747138	3747138	2.74388e-06	0.0704446
CheW	46	46_6383489	6383489	6.03982e-06	0.0655679
CheW	46	46_6728287	6728287	7.6029e-07	0.0786182
CheW	46	46_6728324	6728324	6.7275e-09	0.109665
CheW	49	49_469080	469080	6.10875e-06	0.0652444

## Sheet: Table S3
Table S3: Candidate genes identified by GWAS for five traits
Traits	chr	snp_position	p_wald	GeneID	Symbol	chromosome	start_position	end_position	description	other_designations
BW	chr2	37765876	4.7969e-07	135114633	LOC135114633	2	37593950	37696807	homeotic protein distal-less-like	homeobox protein Hox-A3-like|homeotic protein distal-less-like|uncharacterized protein LOC135114633
BW	chr2	37765876	4.7969e-07	135114688	LOC135114688	2	37598135	37760262	uncharacterized LOC135114688
BW	chr2	37765876	4.7969e-07	135114693	LOC135114693	2	37812331	37819807	uncharacterized LOC135114693	uncharacterized protein LOC135114693
BW	chr2	37765876	4.7969e-07	135114702	LOC135114702	2	37839697	37856891	homeotic protein distal-less-like	homeotic protein distal-less-like
BW	chr3	5491885	2.93008e-06	135088819	LOC135088819	3	5388211	5412257	uncharacterized LOC135088819	uncharacterized protein LOC135088819
BW	chr3	5491885	2.93008e-06	135089481	LOC135089481	3	5507955	5544426	uncharacterized LOC135089481
BW	chr3	6583070	6.03111e-07	135089663	SMC3	3	6480408	6518313	structural maintenance of chromosomes 3	LOW QUALITY PROTEIN: structural maintenance of chromosomes protein 3-like
BW	chr3	6583070	6.03111e-07	135089670	LOC135089670	3	6520023	6531512	proliferation-associated protein 2G4-like	proliferation-associated protein 2G4-like
BW	chr3	6583070	6.03111e-07	135089678	LOC135089678	3	6532325	6603329	uncharacterized LOC135089678	GILT-like protein 1|uncharacterized protein LOC135089678
BW	chr3	6583070	6.03111e-07	135089693	LOC135089693	3	6604626	6611434	uncharacterized LOC135089693	uncharacterized protein LOC135089693
BW	chr3	6583070	6.03111e-07	135089699	LOC135089699	3	6540042	6578873	uncharacterized LOC135089699	uncharacterized protein LOC135089699
BW	chr3	6583070	6.03111e-07	135089709	LOC135089709	3	6653506	6873032	uncharacterized LOC135089709	uncharacterized protein LOC135089709
BW	chr3	6583070	6.03111e-07	135089729	LOC135089729	3	6643559	6726147	hemicentin-2-like	hemicentin-2-like
BW	chr3	36022575	9.25901e-06	135094641	spir	3	35907532	36145408	spire type actin nucleation factor	protein spire homolog 1-like
BW	chr3	40371752	8.0818e-07	135096070	LOC135096070	3	40266391	40280975	uncharacterized LOC135096070
BW	chr3	40371752	8.0818e-07	135096081	LOC135096081	3	40287028	40293987	uncharacterized LOC135096081
BW	chr3	40371752	8.0818e-07	135096088	LOC135096088	3	40297109	40316593	phosphatidylinositol transfer protein	phosphatidylinositol transfer protein alpha isoform-like|phosphatidylinositol transfer protein beta isoform-like
BW	chr3	40371752	8.0818e-07	135096118	LOC135096118	3	40320648	40334182	phosphatidylinositol transfer protein	phosphatidylinositol transfer protein beta isoform-like
BW	chr3	40371752	8.0818e-07	135096156	LOC135096156	3	40337119	40345437	phosphatidylinositol transfer protein	phosphatidylinositol transfer protein alpha isoform-like
BW	chr3	40371752	8.0818e-07	135096166	nvd	3	40349568	40365287	cholesterol 7-desaturase nvd	cholesterol 7-desaturase nvd-like
BW	chr3	40371752	8.0818e-07	135096169	LOC135096169	3	40407640	40413162	cytochrome P450 307a1-like	cytochrome P450 307a1-like
BW	chr3	40371752	8.0818e-07	135096174	LOC135096174	3	40468411	40477692	pyridine nucleotide-disulfide oxidoreductase domain-containing protein 2-like	pyridine nucleotide-disulfide oxidoreductase domain-containing protein 2-like
BW	chr3	40371752	8.0818e-07	135096198	LOC135096198	3	40434484	40466221	fibroblast growth factor 1-like	fibroblast growth factor 1-like
BW	chr3	5491885	2.93008e-06	135116258	LOC135116258	3	5585783	5607654	uncharacterized LOC135116258
BW	chr3	6583070	6.03111e-07	135116267	LOC135116267	3	6591359	6593526	uncharacterized LOC135116267	uncharacterized protein LOC135116267
BW	chr3	6583070	6.03111e-07	135116279	LOC135116279	3	6615137	6619399	histidine-rich protein PFHRP-II-like	histidine-rich protein PFHRP-II-like
BW	chr3	6583070	6.03111e-07	135116290	LOC135116290	3	6624048	6626674	uncharacterized LOC135116290
BW	chr4	33477001	7.02705e-06	135097499	LOC135097499	4	33538060	33548009	uncharacterized LOC135097499
BW	chr4	5080879	5.47861e-06	135099140	LOC135099140	4	4997802	5001162	uncharacterized LOC135099140	uncharacterized protein LOC135099140
BW	chr4	5080879	5.47861e-06	135099145	LOC135099145	4	4954254	4986744	lysosomal cobalamin transporter ABCD4-like	lysosomal cobalamin transporter ABCD4-like
BW	chr4	5080879	5.47861e-06	135099148	LOC135099148	4	4986835	4988303	RNA-binding protein 48-like	RNA-binding protein 48-like
BW	chr4	5080879	5.47861e-06	135099157	LOC135099157	4	4988815	4993785	c-Myc-binding protein-like	c-Myc-binding protein-like
BW	chr4	5080879	5.47861e-06	135099171	LOC135099171	4	5005249	5008304	uncharacterized PE-PGRS family protein PE_PGRS54-like	uncharacterized PE-PGRS family protein PE_PGRS54-like
BW	chr4	5080879	5.47861e-06	135099174	LOC135099174	4	5001605	5011515	uncharacterized LOC135099174
BW	chr4	5080879	5.47861e-06	135099180	Bap55	4	5049306	5055812	Brahma associated protein 55kD	actin-like protein 6B
BW	chr4	5080879	5.47861e-06	135099196	LOC135099196	4	5035345	5047309	uroporphyrinogen decarboxylase-like	uroporphyrinogen decarboxylase-like
BW	chr4	5080879	5.47861e-06	135099213	LOC135099213	4	5015944	5017810	uncharacterized LOC135099213	uncharacterized protein LOC135099213
BW	chr4	5080879	5.47861e-06	135099225	LOC135099225	4	5018551	5027856	trypsin-3-like	trypsin-3-like
BW	chr4	5080879	5.47861e-06	135099250	LOC135099250	4	5064975	5251324	putative protein kinase C delta type homolog	nascent polypeptide-associated complex subunit alpha, muscle-specific form-like|putative protein kinase C delta type homolog
BW	chr4	5080879	5.47861e-06	135099320	LOC135099320	4	5126611	5221815	uncharacterized LOC135099320
BW	chr4	33477001	7.02705e-06	135100022	LOC135100022	4	33476214	33518245	lachesin-like	lachesin-like
BW	chr4	33477001	7.02705e-06	135100023	LOC135100023	4	33424410	33433407	transmembrane protein 205-like	transmembrane protein 205-like
BW	chr4	33477001	7.02705e-06	135100024	LOC135100024	4	33379092	33406652	synaptotagmin-17-like	synaptotagmin-17-like
BW	chr4	33477001	7.02705e-06	135100025	LOC135100025	4	33421791	33493695	uncharacterized LOC135100025
BW	chr4	33477001	7.02705e-06	135100026	LOC135100026	4	33531418	33717385	trace amine-associated receptor 8a-like	trace amine-associated receptor 8a-like|uncharacterized protein LOC135100026
BW	chr4	33477001	7.02705e-06	135100151	LOC135100151	4	33549508	33615690	ran GTPase-activating protein 1-like	ran GTPase-activating protein 1-like
BW	chr5	16642520	1.97835e-06	135100320	LOC135100320	5	16517294	16591288	uncharacterized LOC135100320
BW	chr5	16642520	1.97835e-06	135100596	LOC135100596	5	16708743	17121229	uncharacterized LOC135100596	uncharacterized protein LOC135100596
BW	chr5	16642520	1.97835e-06	135100598	LOC135100598	5	16706866	16707894	uncharacterized LOC135100598
BW	chr5	16642520	1.97835e-06	135100599	LOC135100599	5	16664249	16700720	uncharacterized LOC135100599
BW	chr6	5620897	9.55104e-06	135101252	LOC135101252	6	5487157	5523864	sodium/nucleoside cotransporter 2-like	sodium/nucleoside cotransporter 2-like
BW	chr6	5620897	9.55104e-06	135101253	LOC135101253	6	5549881	5560404	uncharacterized LOC135101253	uncharacterized protein LOC135101253
BW	chr6	5620897	9.55104e-06	135101254	LOC135101254	6	5525679	5549917	sodium/nucleoside cotransporter 2-like	sodium/nucleoside cotransporter 2-like
BW	chr6	5620897	9.55104e-06	135101256	LOC135101256	6	5655724	5668247	mucin-12-like	mucin-12-like
BW	chr6	5620897	9.55104e-06	135101257	LOC135101257	6	5607175	5655021	E3 ubiquitin-protein ligase AMFR-like	E3 ubiquitin-protein ligase AMFR-like
BW	chr6	5620897	9.55104e-06	135101258	LOC135101258	6	5590836	5602539	uncharacterized LOC135101258	uncharacterized protein LOC135101258
BW	chr6	5620897	9.55104e-06	135101259	LOC135101259	6	5569453	5584948	UBX domain-containing protein 1-A-like	UBX domain-containing protein 1-A-like|UBX domain-containing protein 1-like
BW	chr6	5620897	9.55104e-06	135101260	LOC135101260	6	5602830	5607067	uncharacterized LOC135101260	uncharacterized protein LOC135101260
BW	chr6	5620897	9.55104e-06	135101261	LOC135101261	6	5701550	5740873	mucin-2-like	mucin-2-like
BW	chr6	31250102	4.73281e-06	135101597	LOC135101597	6	31171574	31346430	uncharacterized LOC135101597
BW	chr7	13037529	1.83738e-06	135101764	LOC135101764	7	13042427	13043064	uncharacterized LOC135101764	uncharacterized protein LOC135101764
BW	chr7	22766081	9.82914e-06	135101782	LOC135101782	7	22768192	22778034	cyclin-dependent kinase 4-like	LOW QUALITY PROTEIN: cyclin-dependent kinase 4-like
BW	chr7	13037529	1.83738e-06	135102087	LOC135102087	7	12841360	13042084	cAMP-dependent protein kinase inhibitor gamma-like	cAMP-dependent protein kinase inhibitor gamma-like
BW	chr7	13037529	1.83738e-06	135102089	LOC135102089	7	13082604	13204814	uncharacterized LOC135102089	uncharacterized protein LOC135102089
BW	chr7	13037529	1.83738e-06	135102091	LOC135102091	7	13076048	13081726	COMM domain-containing protein 3-like	COMM domain-containing protein 3-like
BW	chr7	22766081	9.82914e-06	135102226	LOC135102226	7	22636418	22687929	uncharacterized LOC135102226	uncharacterized protein LOC135102226
BW	chr7	22766081	9.82914e-06	135102228	ldbr	7	22749455	22765267	lariat debranching enzyme	lariat debranching enzyme B-like
BW	chr7	22766081	9.82914e-06	135102230	LOC135102230	7	22814510	22979259	cyclin-dependent kinase 6-like	cyclin-dependent kinase 6-like
BW	chr7	22766081	9.82914e-06	135102231	LOC135102231	7	22701764	22738347	uncharacterized LOC135102231	uncharacterized protein LOC135102231
BW	chr8	16102555	6.07918e-07	135102549	LOC135102549	8	16107802	16109283	uncharacterized LOC135102549	uncharacterized protein LOC135102549
BW	chr8	29301167	4.11272e-06	135102609	LOC135102609	8	29382419	29386245	uncharacterized LOC135102609
BW	chr8	29301167	4.11272e-06	135102610	LOC135102610	8	29380792	29382429	uncharacterized LOC135102610
BW	chr8	29301167	4.11272e-06	135102611	LOC135102611	8	29391039	29396146	uncharacterized LOC135102611
BW	chr8	16102555	6.07918e-07	135102861	LOC135102861	8	16162125	16257081	probable G-protein coupled receptor No18	probable G-protein coupled receptor No18
BW	chr8	16102555	6.07918e-07	135102862	LOC135102862	8	16137582	16242509	uncharacterized LOC135102862
BW	chr8	29301167	4.11272e-06	135103114	LOC135103114	8	29135207	29229382	uncharacterized LOC135103114
BW	chr8	29301167	4.11272e-06	135103115	LOC135103115	8	29308524	29358488	fibroblast growth factor receptor-like 1	fibroblast growth factor receptor-like 1|fibroblast growth factor receptor 1 protein
BW	chr8	29301167	4.11272e-06	135103116	LOC135103116	8	29336796	29342699	uncharacterized LOC135103116	uncharacterized protein LOC135103116
BW	chr8	29301167	4.11272e-06	135103117	LOC135103117	8	29363415	29379018	mpv17-like protein	mpv17-like protein
BW	chr9	10681081	9.80516e-06	135103244	Unc-115a	9	10589631	10697944	Uncoordinated 115a	uncharacterized protein LOC135103244
BW	chr9	10681081	9.80516e-06	135103562	LOC135103562	9	10661869	10669867	uncharacterized LOC135103562	uncharacterized protein LOC135103562
BW	chr9	10681081	9.80516e-06	135103564	LOC135103564	9	10699811	10708216	uncharacterized LOC135103564
BW	chr9	10681081	9.80516e-06	135103565	LOC135103565	9	10700727	10711434	uncharacterized LOC135103565
BW	chr9	10681081	9.80516e-06	135103566	LOC135103566	9	10712480	10717619	UPF0764 protein C16orf89 homolog	UPF0764 protein C16orf89 homolog
BW	chr9	10681081	9.80516e-06	135103567	aPKC	9	10720609	10821599	protein kinase C iota type	atypical protein kinase C-like
BW	chr12	16638918	6.06844e-06	135105434	LOC135105434	12	16602057	16603538	uncharacterized LOC135105434
BW	chr12	16638918	6.06844e-06	135105776	LOC135105776	12	16627755	16640292	sorbitol dehydrogenase-like	sorbitol dehydrogenase-like
BW	chr12	16638918	6.06844e-06	135105777	LOC135105777	12	16606316	16625931	sorbitol dehydrogenase-like	sorbitol dehydrogenase-like
BW	chr12	16638918	6.06844e-06	135105778	LOC135105778	12	16630456	16637931	2-amino-3-carboxymuconate-6-semialdehyde decarboxylase-like	2-amino-3-carboxymuconate-6-semialdehyde decarboxylase-like
BW	chr12	16638918	6.06844e-06	135105779	LOC135105779	12	16588823	16598382	uncharacterized LOC135105779
BW	chr12	16638918	6.06844e-06	135105780	LOC135105780	12	16527371	16608186	uncharacterized LOC135105780
BW	chr12	16638918	6.06844e-06	135105781	LOC135105781	12	16653557	16794975	beta-1 adrenergic receptor-like	beta-1 adrenergic receptor-like
BW	chr13	16720975	1.18243e-06	135106201	LOC135106201	13	16700193	16803192	zwei Ig domain protein zig-8-like	zwei Ig domain protein zig-8-like
BW	chr13	5391581	2.04056e-06	135106364	zfh2	13	5332652	5376499	Zn finger homeodomain 2	zinc finger homeobox protein 3-like
BW	chr13	5391581	2.04056e-06	135106366	LOC135106366	13	5438757	5480848	uncharacterized LOC135106366
BW	chr14	17778645	2.24489e-06	135106967	Rab3GAP1	14	17692812	17708105	RAB3 GTPase activating protein subunit 1	rab3 GTPase-activating protein catalytic subunit-like
BW	chr14	17778645	2.24489e-06	135106969	LOC135106969	14	17708360	17721161	mitochondrial carrier homolog 2-like	mitochondrial carrier homolog 2-like
BW	chr14	17778645	2.24489e-06	135106970	LOC135106970	14	17685293	17688719	pulmonary surfactant-associated protein D-like	pulmonary surfactant-associated protein D-like
BW	chr14	17778645	2.24489e-06	135106971	LOC135106971	14	17688505	17692822	perlucin-like protein	perlucin-like protein
BW	chr14	17778645	2.24489e-06	135106972	LOC135106972	14	17726943	17740858	uncharacterized LOC135106972	uncharacterized protein LOC135106972
BW	chr14	17778645	2.24489e-06	135106973	LOC135106973	14	17746439	17769516	golgin subfamily B member 1-like	golgin subfamily B member 1-like
BW	chr14	17778645	2.24489e-06	135107130	LOC135107130	14	17864495	18007597	uncharacterized LOC135107130	uncharacterized protein LOC135107130
BW	chr15	22404281	3.44751e-08	135107222	LOC135107222	15	22427318	22428820	uncharacterized LOC135107222	uncharacterized protein LOC135107222
BW	chr15	22404281	3.44751e-08	135107223	LOC135107223	15	22431052	22432386	uncharacterized LOC135107223	uncharacterized protein LOC135107223
BW	chr15	22404281	3.44751e-08	135107224	LOC135107224	15	22441843	22443855	uncharacterized LOC135107224	uncharacterized protein LOC135107224
BW	chr15	22404281	3.44751e-08	135107225	LOC135107225	15	22446847	22466299	uncharacterized LOC135107225
BW	chr15	6663397	1.21878e-06	135107230	LOC135107230	15	6635568	6639109	MAP7 domain-containing protein 2-like	MAP7 domain-containing protein 2-like
BW	chr15	5590605	3.2838e-06	135107315	LOC135107315	15	5661802	5772857	neuronal cell adhesion molecule-like	neuronal cell adhesion molecule-like
BW	chr15	6663397	1.21878e-06	135107331	DCX-EMAP	15	6485501	6585563	Doublecortin-domain-containing echinoderm-microtubule-associated protein	echinoderm microtubule-associated protein-like CG42247
BW	chr15	6663397	1.21878e-06	135107332	LOC135107332	15	6493240	6633972	uncharacterized LOC135107332
BW	chr15	6663397	1.21878e-06	135107333	CHES-1-like	15	6647173	6756149	Checkpoint suppressor 1-like	serine-rich adhesin for platelets-like
BW	chr15	6663397	1.21878e-06	135107334	LOC135107334	15	6745963	6765751	uncharacterized LOC135107334
BW	chr15	22404281	3.44751e-08	135107667	LOC135107667	15	22335983	22345149	endoplasmic reticulum-Golgi intermediate compartment protein 1-like	endoplasmic reticulum-Golgi intermediate compartment protein 1-like
BW	chr15	22404281	3.44751e-08	135107668	LOC135107668	15	22353796	22369172	uncharacterized LOC135107668	uncharacterized protein LOC135107668
BW	chr15	22404281	3.44751e-08	135107669	LOC135107669	15	22358530	22365454	uncharacterized LOC135107669
BW	chr15	22404281	3.44751e-08	135107674	LOC135107674	15	22266084	22322357	WSCD family member AAEL009094-like	WSCD family member AAEL009094-like
BW	chr15	22404281	3.44751e-08	135107675	LOC135107675	15	22300178	22326255	uncharacterized LOC135107675
BW	chr15	22404281	3.44751e-08	135107676	LSm7	15	22327409	22329733	U6 snRNA-associated Sm-like protein LSm7	U6 snRNA-associated Sm-like protein LSm7
BW	chr15	22404281	3.44751e-08	135107677	LOC135107677	15	22372591	22382763	uncharacterized LOC135107677	uncharacterized protein LOC135107677
BW	chr15	22404281	3.44751e-08	135107678	LOC135107678	15	22414149	22418683	U3 small nucleolar ribonucleoprotein protein IMP3-like	LOW QUALITY PROTEIN: U3 small nucleolar ribonucleoprotein protein IMP3-like
BW	chr15	22404281	3.44751e-08	135107679	Lapsyn	15	22433029	22437560	Leucine-rich repeat activity-regulated protein at synapses	chondroadherin-like protein
BW	chr15	22404281	3.44751e-08	135107680	LOC135107680	15	22437124	22439934	uncharacterized LOC135107680	uncharacterized protein LOC135107680
BW	chr15	22404281	3.44751e-08	135107681	LOC135107681	15	22493375	22567719	glycine receptor subunit alpha-2-like	glycine receptor subunit alpha-2-like|uncharacterized protein LOC135107681
BW	chr17	5646195	1.29577e-06	135108369	LOC135108369	17	5714669	5759754	glutamate-gated chloride channel-like	glutamate-gated chloride channel-like
BW	chr17	15103926	4.89487e-06	135108504	LOC135108504	17	15170279	15369330	uncharacterized LOC135108504	uncharacterized protein LOC135108504
BW	chr17	15103926	4.89487e-06	135108505	LOC135108505	17	15063285	15073370	uncharacterized LOC135108505	uncharacterized protein LOC135108505
BW	chr17	15103926	4.89487e-06	135108507	LOC135108507	17	15073176	15253854	uncharacterized LOC135108507
BW	chr17	5646195	1.29577e-06	135108661	LOC135108661	17	5501336	5600729	uncharacterized LOC135108661
BW	chr18	7677063	5.45686e-07	135109067	mst01	18	7577009	7709386	misato mitochondrial distribution and morphology regulator	protein misato homolog 1-like
BW	chr18	7677063	5.45686e-07	135109068	LOC135109068	18	7459324	7577873	NFU1 iron-sulfur cluster scaffold homolog, mitochondrial-like	NFU1 iron-sulfur cluster scaffold homolog, mitochondrial-like
BW	chr18	7677063	5.45686e-07	135109069	LOC135109069	18	7709553	7715922	uncharacterized LOC135109069	uncharacterized protein LOC135109069
BW	chr18	7677063	5.45686e-07	135109070	LOC135109070	18	7734586	7739637	uncharacterized LOC135109070	uncharacterized protein LOC135109070
BW	chr18	7751246	6.21471e-07	135109071	LOC135109071	18	7832844	7909425	uncharacterized LOC135109071	uncharacterized protein LOC135109071
BW	chr18	7677063	5.45686e-07	135109353	LOC135109353	18	7762170	7764323	uncharacterized LOC135109353	uncharacterized protein LOC135109353
BW	chr18	23115234	7.69834e-06	135109384	LOC135109384	18	23043081	23087118	uncharacterized LOC135109384	uncharacterized protein LOC135109384
BW	chr18	23115234	7.69834e-06	135109385	blw	18	23015658	23022327	ATP synthase subunit alpha blw, mitochondrial	ATP synthase subunit alpha, mitochondrial
BW	chr18	23115234	7.69834e-06	135109387	LOC135109387	18	23022321	23029636	twisted gastrulation protein homolog 1-B-like	twisted gastrulation protein homolog 1-B-like
BW	chr18	23115234	7.69834e-06	135109388	LOC135109388	18	23030749	23034803	dehydrogenase/reductase SDR family member 11-like	dehydrogenase/reductase SDR family member 11-like
BW	chr18	23115234	7.69834e-06	135109389	LOC135109389	18	23035642	23045580	dehydrogenase/reductase SDR family member 11-like	dehydrogenase/reductase SDR family member 11-like
BW	chr18	23115234	7.69834e-06	135109390	LOC135109390	18	23064515	23066927	facilitated trehalose transporter Tret1-like	facilitated trehalose transporter Tret1-like
BW	chr18	23115234	7.69834e-06	135109391	LOC135109391	18	23011780	23015329	adenylate cyclase CyaB-like	adenylate cyclase CyaB-like
BW	chr18	23115234	7.69834e-06	135109392	LOC135109392	18	23050025	23056784	uncharacterized LOC135109392
BW	chr18	23115234	7.69834e-06	135109394	LOC135109394	18	23025463	23035592	uncharacterized LOC135109394
BW	chr18	19717850	7.74883e-06	135109407	LOC135109407	18	19644509	19647156	uncharacterized LOC135109407
BW	chr18	23115234	7.69834e-06	135109414	LOC135109414	18	23097022	23204144	uncharacterized LOC135109414
BW	chr19	17623203	5.16042e-06	135109494	LOC135109494	19	17622242	17622985	uncharacterized LOC135109494	uncharacterized protein LOC135109494
BW	chr19	17623203	5.16042e-06	135109802	LOC135109802	19	17504478	17542582	sushi, von Willebrand factor type A, EGF and pentraxin domain-containing protein 1-like	sushi, von Willebrand factor type A, EGF and pentraxin domain-containing protein 1-like
BW	chr19	17623203	5.16042e-06	135109803	LOC135109803	19	17552093	17592220	myoferlin-like	myoferlin-like
BW	chr19	17623203	5.16042e-06	135109804	LOC135109804	19	17544353	17554811	elongation factor 1-delta-like	elongation factor 1-beta'-like|elongation factor 1-delta-like
BW	chr19	17623203	5.16042e-06	135109805	Rab35	19	17598369	17610841	RAS oncogene family member Rab35	ras-related protein Rab-35-like|putative ras-related protein Rab
BW	chr19	17623203	5.16042e-06	135109806	LOC135109806	19	17614707	17617522	uncharacterized LOC135109806	uncharacterized protein LOC135109806
BW	chr19	17623203	5.16042e-06	135109807	LOC135109807	19	17651136	17702891	mucin-22-like	mucin-22-like
BW	chr19	17623203	5.16042e-06	135109808	LOC135109808	19	17624827	17627308	uncharacterized LOC135109808	uncharacterized protein LOC135109808
BW	chr19	17623203	5.16042e-06	135109809	LOC135109809	19	17645342	17688943	uncharacterized LOC135109809
BW	chr19	17623203	5.16042e-06	135109814	Ilk	19	17719360	17731803	integrin linked kinase	integrin-linked protein kinase homolog pat-4-like|putative integrin-linked protein kinase
BW	chr19	17623203	5.16042e-06	135109817	LOC135109817	19	17716483	17719994	uncharacterized LOC135109817	uncharacterized protein LOC135109817
BW	chr19	18828173	5.19136e-06	135109827	LOC135109827	19	18746245	18790382	semaphorin-1A-like	semaphorin-1A-like
BW	chr19	18828173	5.19136e-06	135109828	Sec10	19	18792769	18804988	Exocyst complex component Sec10	exocyst complex component 5-like
BW	chr19	18828173	5.19136e-06	135109830	LOC135109830	19	18791069	18795388	uncharacterized LOC135109830
BW	chr19	18828173	5.19136e-06	135109831	LOC135109831	19	18806041	19070170	uncharacterized LOC135109831	uncharacterized protein LOC135109831
BW	chr19	17623203	5.16042e-06	135110070	LOC135110070	19	17704464	17711814	uncharacterized LOC135110070	uncharacterized protein LOC135110070
BW	chr20	15584043	2.90108e-06	135110115	LOC135110115	20	15638527	15640032	uncharacterized LOC135110115	uncharacterized protein LOC135110115
BW	chr20	11263080	8.47945e-06	135110315	LOC135110315	20	11148777	11402331	dipeptidase 1-like	dipeptidase 1-like|uncharacterized protein LOC135110315
BW	chr20	15584043	2.90108e-06	135110441	LOC135110441	20	15502003	15561723	diacylglycerol kinase theta-like	LOW QUALITY PROTEIN: diacylglycerol kinase theta-like
BW	chr20	15584043	2.90108e-06	135110442	LOC135110442	20	15572968	15596177	transketolase-like	transketolase-like
BW	chr20	15584043	2.90108e-06	135110445	LOC135110445	20	15493074	15501863	interleukin-1 receptor-associated kinase 4-like	interleukin-1 receptor-associated kinase 4-like
BW	chr20	15584043	2.90108e-06	135110446	Pdp	20	15486038	15492458	pyruvate dehydrogenase [acetyl-transferring]-phosphatase 1-like protein, mitochondrial	pyruvate dehydrogenase [acetyl-transferring]-phosphatase 1, mitochondrial-like
BW	chr20	15584043	2.90108e-06	135110447	LOC135110447	20	15599113	15608175	osteoclast-stimulating factor 1-like	osteoclast-stimulating factor 1-like
BW	chr20	15584043	2.90108e-06	135110448	LOC135110448	20	15608589	15614252	uncharacterized LOC135110448	uncharacterized protein LOC135110448
BW	chr20	15584043	2.90108e-06	135110449	LOC135110449	20	15500105	15501290	uncharacterized LOC135110449
BW	chr20	15584043	2.90108e-06	135110450	lin	20	15617011	15627459	protein lines homolog	protein lines-like
BW	chr20	15584043	2.90108e-06	135110451	LOC135110451	20	15632433	15634480	uncharacterized LOC135110451
BW	chr20	15584043	2.90108e-06	135110452	LOC135110452	20	15628146	15632442	uncharacterized LOC135110452
BW	chr20	15584043	2.90108e-06	135110453	LOC135110453	20	15675901	15678383	uncharacterized LOC135110453
BW	chr20	15584043	2.90108e-06	135110454	LOC135110454	20	15636975	15727132	synaptotagmin-4-like	synaptotagmin-4-like
BW	chr21	14835809	8.705e-06	135111075	LOC135111075	21	14796272	14814214	PAX-interacting protein 1-like	LOW QUALITY PROTEIN: PAX-interacting protein 1-like
BW	chr21	14835809	8.705e-06	135111076	LOC135111076	21	14816925	14829568	programmed cell death protein 6-like	programmed cell death protein 6-like
BW	chr21	14835809	8.705e-06	135111077	LOC135111077	21	14827172	14841785	uncharacterized LOC135111077	uncharacterized protein LOC135111077
BW	chr21	14835809	8.705e-06	135111078	LOC135111078	21	14860257	14904555	uncharacterized LOC135111078	uncharacterized protein LOC135111078
BW	chr21	16506238	7.30008e-06	135111122	LOC135111122	21	16444295	16486509	uncharacterized LOC135111122
BW	chr21	16506238	7.30008e-06	135111123	LOC135111123	21	16576555	16615975	protein jim lovell-like	myb-like protein P|protein jim lovell-like|uncharacterized protein LOC135111123
BW	chr21	14835809	8.705e-06	135111287	LOC135111287	21	14534142	14796207	uncharacterized LOC135111287	uncharacterized protein LOC135111287
BW	chr22	8751657	8.81582e-06	135111515	LOC135111515	22	8701582	9418244	uncharacterized LOC135111515	uncharacterized protein LOC135111515
BW	chr22	16097787	2.07773e-06	135111673	LOC135111673	22	15931642	15998267	fasciclin-3-like	fasciclin-3-like|midline fasciclin
BW	chr22	16097787	2.07773e-06	135111674	LOC135111674	22	16005806	16035613	uncharacterized LOC135111674	uncharacterized protein LOC135111674
BW	chr22	16097787	2.07773e-06	135111675	LOC135111675	22	16152619	16206607	uncharacterized LOC135111675
BW	chr22	16097787	2.07773e-06	135111676	LOC135111676	22	16171787	16172795	uncharacterized LOC135111676
BW	chr24	12427728	6.28923e-06	135112502	LOC135112502	24	12368501	12376379	uncharacterized protein DDB_G0271670-like	uncharacterized protein DDB_G0271670-like
BW	chr24	12427728	6.28923e-06	135112521	LOC135112521	24	12451286	12562710	titin homolog	titin homolog
BW	chr24	12427728	6.28923e-06	135112743	LOC135112743	24	12343680	12391840	uncharacterized LOC135112743
BW	chr25	11740576	2.55547e-06	135113207	LOC135113207	25	11776167	11777755	neuropeptide CCHamide-1 receptor-like	neuropeptide CCHamide-1 receptor-like
BW	chr25	17354201	1.67179e-07	135113241	LOC135113241	25	17292901	17456208	uncharacterized LOC135113241
BW	chr25	11740576	2.55547e-06	135113439	LOC135113439	25	11669984	11677905	uncharacterized LOC135113439	uncharacterized protein LOC135113439
BW	chr26	13146071	6.95191e-06	135113489	LOC135113489	26	13119723	13122074	uncharacterized protein DDB_G0271670-like	uncharacterized protein DDB_G0271670-like
BW	chr26	3977912	7.07065e-06	135113618	sfl	26	3827994	3904737	N-deacetylase and N-sulfotransferase sfl	bifunctional heparan sulfate N-deacetylase/N-sulfotransferase-like
BW	chr26	3977912	7.07065e-06	135113620	LOC135113620	26	3907375	3950621	CYFIP-related Rac1 interactor B-like	CYFIP-related Rac1 interactor B-like
BW	chr26	3977912	7.07065e-06	135113621	LOC135113621	26	4002754	4158814	teneurin-m-like	teneurin-m-like
BW	chr26	3977912	7.07065e-06	135113623	LOC135113623	26	3953190	3986487	serine/arginine repetitive matrix protein 1-like	serine/arginine repetitive matrix protein 1-like
BW	chr26	3977912	7.07065e-06	135113624	LOC135113624	26	3994595	4002553	uncharacterized LOC135113624	uncharacterized protein LOC135113624
BW	chr26	3977912	7.07065e-06	135113625	LOC135113625	26	3987422	3993980	putative nuclease HARBI1	putative nuclease HARBI1
BW	chr26	8789084	8.68103e-07	135113687	Mer	26	8851787	8864751	ezrin/radixin/moesin family protein merlin	merlin-like
BW	chr26	8789084	8.68103e-07	135113688	LOC135113688	26	8881630	8894898	dynein regulatory complex subunit 3-like	dynein regulatory complex subunit 3-like
BW	chr26	8789084	8.68103e-07	135113689	LOC135113689	26	8864344	8889828	TOM1-like protein 2	TOM1-like protein 2
BW	chr26	8789084	8.68103e-07	135113691	LOC135113691	26	8834306	8851080	sodium channel protein Nach-like	sodium channel protein Nach-like|uncharacterized protein LOC135113691
BW	chr26	8789084	8.68103e-07	135113692	LOC135113692	26	8501769	8762644	uncharacterized LOC135113692	uncharacterized protein LOC135113692
BW	chr26	8789084	8.68103e-07	135113693	LOC135113693	26	8841801	8847224	uncharacterized LOC135113693
BW	chr26	13146071	6.95191e-06	135113751	LOC135113751	26	13079531	13083003	ciliogenesis and planar polarity effector 2-like	ciliogenesis and planar polarity effector 2-like
BW	chr26	13146071	6.95191e-06	135113752	LOC135113752	26	13083271	13088907	ras-related protein Rab-32B-like	ras-related protein Rab-32B-like
BW	chr26	13146071	6.95191e-06	135113753	LOC135113753	26	13112186	13143444	trichoplein keratin filament-binding protein-like	trichoplein keratin filament-binding protein-like
BW	chr26	13146071	6.95191e-06	135113754	LOC135113754	26	13154143	13157034	uncharacterized LOC135113754	uncharacterized protein LOC135113754
BW	chr26	13146071	6.95191e-06	135113755	LOC135113755	26	13172776	13204467	uncharacterized LOC135113755	uncharacterized protein LOC135113755
BW	chr26	13146071	6.95191e-06	135113757	LOC135113757	26	13203279	13209223	uncharacterized LOC135113757
BW	chr26	13146071	6.95191e-06	135113758	LOC135113758	26	13231527	13235457	uncharacterized LOC135113758	uncharacterized protein LOC135113758
BW	chr26	13146071	6.95191e-06	135113760	Brms1	26	13236078	13258486	breast cancer metastasis-suppressor 1-like protein	breast cancer metastasis-suppressor 1-like protein
BW	chr28	1355181	2.40955e-06	135114659	LOC135114659	28	1438769	1443754	lipid droplet localized protein-like	lipid droplet localized protein-like
BW	chr28	1355181	2.40955e-06	135114661	Tmem214	28	1265188	1292020	Transmembrane protein 214	transmembrane protein 214-B-like
BW	chr28	1355181	2.40955e-06	135114663	LOC135114663	28	1330165	1436428	sodium- and chloride-dependent glycine transporter 1-like	sodium- and chloride-dependent glycine transporter 1-like
BW	chr28	1355181	2.40955e-06	135114664	LOC135114664	28	1292563	1307690	uncharacterized LOC135114664	uncharacterized protein LOC135114664
BW	chr28	1355181	2.40955e-06	135114665	LOC135114665	28	1309913	1326559	methionine aminopeptidase 1-like	methionine aminopeptidase 1-like
BW	chr28	1355181	2.40955e-06	135114666	LOC135114666	28	1314786	1320381	delta-sarcoglycan-like	delta-sarcoglycan-like
BW	chr28	1355181	2.40955e-06	135114667	LOC135114667	28	1444553	1449572	cell growth regulator with RING finger domain protein 1-like	cell growth regulator with RING finger domain protein 1-like
BW	chr28	1355181	2.40955e-06	135114672	LOC135114672	28	1345277	1387053	uncharacterized LOC135114672
BW	chr28	5046232	1.32942e-06	135114764	LOC135114764	28	4851584	4951101	neuromedin-U receptor 1-like	neuromedin-U receptor 1-like
BW	chr28	5046232	1.32942e-06	135114765	LOC135114765	28	5033043	5061739	WD repeat-containing protein 43-like	WD repeat-containing protein 43-like
BW	chr28	7001079	9.71103e-06	135114832	LOC135114832	28	6962183	7240069	nuclear receptor coactivator 1-like	LOW QUALITY PROTEIN: nuclear receptor coactivator 1-like
BW	chr28	18409922	1.75568e-06	135115033	LOC135115033	28	18439248	18451579	uncharacterized LOC135115033	uncharacterized protein LOC135115033
BW	chr28	18409922	1.75568e-06	135115034	LOC135115034	28	18215348	18511928	uncharacterized LOC135115034
BW	chr28	1355181	2.40955e-06	135115114	LOC135115114	28	1224660	1261420	transmembrane protein 104-like	transmembrane protein 104-like
BW	chr28	7001079	9.71103e-06	135115120	LOC135115120	28	6926531	6929258	uncharacterized LOC135115120
BW	chr28	5046232	1.32942e-06	135115142	LOC135115142	28	5065835	5161767	serine/threonine-protein kinase PLK1-like	serine/threonine-protein kinase PLK1-like
BW	chr28	7001079	9.71103e-06	135115145	LOC135115145	28	7078564	7078965	uncharacterized LOC135115145	uncharacterized protein LOC135115145
BW	chr29	11128813	3.95236e-06	135115277	LOC135115277	29	11014523	11047689	uncharacterized LOC135115277
BW	chr29	11128813	3.95236e-06	135115278	LOC135115278	29	11090132	11193257	uncharacterized LOC135115278
BW	chr29	11128813	3.95236e-06	135115279	LOC135115279	29	11163864	11190395	uncharacterized LOC135115279
BW	chr30	14447661	1.40551e-07	135115881	LOC135115881	30	14253164	14367772	neo-calmodulin-like	neo-calmodulin-like
BW	chr30	14447661	1.40551e-07	135115882	LOC135115882	30	14368252	14371644	uncharacterized LOC135115882
BW	chr30	14447661	1.40551e-07	135115883	LOC135115883	30	14372379	14385001	PAT complex subunit CCDC47-like	PAT complex subunit CCDC47-like
BW	chr30	14447661	1.40551e-07	135115885	LOC135115885	30	14450766	14542900	uncharacterized LOC135115885	uncharacterized protein LOC135115885
BW	chr30	14447661	1.40551e-07	135115886	LOC135115886	30	14398965	14433992	uncharacterized LOC135115886	uncharacterized protein LOC135115886
BW	chr30	14447661	1.40551e-07	135115887	LOC135115887	30	14388951	14398668	zinc finger CCHC-type and RNA-binding motif-containing protein 1-like	zinc finger CCHC-type and RNA-binding motif-containing protein 1-like
BW	chr30	14447661	1.40551e-07	135115888	LOC135115888	30	14434267	14443338	regulator of G-protein signaling 10-like	regulator of G-protein signaling 10-like
BW	chr30	14447661	1.40551e-07	135115890	LOC135115890	30	14395228	14424719	15-hydroxyprostaglandin dehydrogenase [NAD(+)]-like	15-hydroxyprostaglandin dehydrogenase [NAD(+)]-like
BW	chr30	14447661	1.40551e-07	135115891	LOC135115891	30	14480040	14572628	uncharacterized LOC135115891
BW	chr30	17299214	9.85866e-06	135115945	LOC135115945	30	17305125	17308563	protein snail-like	protein snail-like
BW	chr30	17299214	9.85866e-06	135115946	LOC135115946	30	17250700	17252793	protein snail homolog Sna-like	LOW QUALITY PROTEIN: protein snail homolog Sna-like
BW	chr30	17299214	9.85866e-06	135115948	LOC135115948	30	17328852	17333573	caprin-2-like	caprin-2-like
BW	chr30	17299214	9.85866e-06	135115949	LOC135115949	30	17282586	17386684	uncharacterized LOC135115949
BW	chr30	17299214	9.85866e-06	135116125	LOC135116125	30	17387451	17389613	uncharacterized LOC135116125	uncharacterized protein LOC135116125
BW	chr31	16673762	9.27055e-06	135088728	uif	31	16549554	16646915	sushi, von Willebrand factor type A, EGF and pentraxin domain-containing protein uif	uncharacterized protein LOC135088728
BW	chr31	16673762	9.27055e-06	135088729	LOC135088729	31	16657294	16667785	sulfotransferase 1C4-like	sulfotransferase 1C4-like
BW	chr31	16673762	9.27055e-06	135088731	RpS27	31	16670168	16675363	ribosomal protein S27	small ribosomal subunit protein eS27
BW	chr31	16673762	9.27055e-06	135088732	LOC135088732	31	16681680	16691036	UPF0047 protein YjbQ-like	UPF0047 protein YjbQ-like
BW	chr31	16673762	9.27055e-06	135088733	LOC135088733	31	16705226	16718335	peroxisomal acyl-coenzyme A oxidase 1-like	peroxisomal acyl-coenzyme A oxidase 1-like
BW	chr31	16673762	9.27055e-06	135088734	LOC135088734	31	16726083	16733572	dipeptidyl peptidase 1-like	dipeptidyl peptidase 1-like
BW	chr31	16673762	9.27055e-06	135088736	LOC135088736	31	16720305	16724968	WW domain-binding protein 4-like	WW domain-binding protein 4-like
BW	chr31	16673762	9.27055e-06	135088737	LOC135088737	31	16700410	16704775	coenzyme Q-binding protein COQ10 homolog B, mitochondrial-like	coenzyme Q-binding protein COQ10 homolog B, mitochondrial-like
BW	chr31	16673762	9.27055e-06	135088738	LOC135088738	31	16734631	16741443	prohibitin-2-like	prohibitin-2-like
BW	chr31	16673762	9.27055e-06	135088739	LOC135088739	31	16751847	16775001	protein glass-like	protein glass-like
BW	chr32	6976814	7.62749e-06	135089153	trh	32	7057323	7159261	PAS domain-containing protein trachealess	LOW QUALITY PROTEIN: protein trachealess-like
BW	chr32	11523701	4.68086e-06	135089191	LOC135089191	32	11552662	11625946	uncharacterized LOC135089191
BW	chr32	15925663	2.15616e-06	135089264	LOC135089264	32	15825620	15852611	angiomotin-like	angiomotin-like|uncharacterized protein LOC135089264
BW	chr32	15925663	2.15616e-06	135089266	LOC135089266	32	15821097	15828721	beta-1,3-galactosyltransferase 5-like	beta-1,3-galactosyltransferase 1-like|beta-1,3-galactosyltransferase 5-like
BW	chr32	15925663	2.15616e-06	135089267	LOC135089267	32	15854584	15864814	spindle assembly abnormal protein 6 homolog	spindle assembly abnormal protein 6 homolog
BW	chr32	15925663	2.15616e-06	135089268	LOC135089268	32	15866405	15943941	uncharacterized LOC135089268	uncharacterized protein LOC135089268
BW	chr32	15925663	2.15616e-06	135089271	LOC135089271	32	16006253	16025921	armadillo-like helical domain-containing protein 3	armadillo-like helical domain-containing protein 3
BW	chr34	15472120	3.18638e-06	135089954	LOC135089954	34	15458014	15460312	uncharacterized LOC135089954	uncharacterized protein LOC135089954
BW	chr34	15472120	3.18638e-06	135089977	LOC135089977	34	15464597	15473351	uncharacterized LOC135089977	uncharacterized protein LOC135089977
BW	chr34	12669774	5.65307e-06	135089980	Uch	34	12628079	12634316	Ubiquitin carboxyl-terminal hydrolase	ubiquitin carboxyl-terminal hydrolase isozyme L3-like|ubiquitin carboxyl-terminal esterase L3
BW	chr34	12669774	5.65307e-06	135090196	LOC135090196	34	12425171	12597004	inositol polyphosphate-4-phosphatase type I A-like	inositol polyphosphate-4-phosphatase type I A-like
BW	chr34	12669774	5.65307e-06	135090197	LOC135090197	34	12599246	12604985	uncharacterized LOC135090197	uncharacterized protein LOC135090197
BW	chr34	15472120	3.18638e-06	135090262	cac	34	15096185	15386605	calcium voltage-gated channel subunit cacophony	voltage-dependent calcium channel type A subunit alpha-1-like
BW	chr34	15472120	3.18638e-06	135090264	Axud1	34	15403761	15441247	AXIN1 up-regulated 1	uncharacterized protein LOC135090264
BW	chr34	15472120	3.18638e-06	135090265	l(3)80Fg	34	15477643	15501089	dnaJ homolog subfamily C member 16 l(3)80Fg	dnaJ homolog subfamily C member 16-like
BW	chr34	15472120	3.18638e-06	135090266	LOC135090266	34	15502329	15518175	lysine-specific demethylase PHF2-like	histone lysine demethylase PHF8-like|lysine-specific demethylase PHF2-like
BW	chr34	15472120	3.18638e-06	135090268	YL-1	34	15521172	15535198	Vacuolar protein sorting-associated protein YL-1	vacuolar protein sorting-associated protein 72 homolog
BW	chr34	15472120	3.18638e-06	135090270	LOC135090270	34	15538521	15595836	uncharacterized LOC135090270	LOW QUALITY PROTEIN: uncharacterized protein LOC135090270
BW	chr36	2646973	4.52114e-06	135090773	LOC135090773	36	2633490	2640483	uncharacterized LOC135090773	uncharacterized protein LOC135090773
BW	chr36	3013788	1.72768e-06	135090777	LOC135090777	36	3084589	3089442	uncharacterized LOC135090777
BW	chr36	3183534	9.22495e-06	135090778	LOC135090778	36	3210002	3213012	uncharacterized LOC135090778	uncharacterized protein LOC135090778
BW	chr36	3183534	9.22495e-06	135090779	LOC135090779	36	3210269	3213204	uncharacterized LOC135090779	uncharacterized protein LOC135090779
BW	chr36	3352254	9.6044e-06	135090780	LOC135090780	36	3311472	3313032	uncharacterized LOC135090780
BW	chr36	5681593	9.18219e-06	135090782	LOC135090782	36	5671205	5675926	axonemal dynein light intermediate polypeptide 1-like	axonemal dynein light intermediate polypeptide 1-like
BW	chr36	3086748	3.49096e-06	135090796	LOC135090796	36	3171385	3172191	uncharacterized LOC135090796	uncharacterized protein LOC135090796
BW	chr36	4050334	4.55765e-06	135090816	LOC135090816	36	4126905	4130329	uncharacterized LOC135090816
BW	chr36	2646973	4.52114e-06	135090825	LOC135090825	36	2656127	2659674	uncharacterized LOC135090825	uncharacterized protein LOC135090825
BW	chr36	2646973	4.52114e-06	135090826	LOC135090826	36	2702798	2906313	serine/threonine-protein phosphatase 6 regulatory ankyrin repeat subunit C-like	serine/threonine-protein phosphatase 6 regulatory ankyrin repeat subunit C-like
BW	chr36	2941494	3.21974e-06	135090827	LOC135090827	36	2993037	3055983	putative glucosylceramidase 3	putative glucosylceramidase 3
BW	chr36	3183534	9.22495e-06	135090828	LOC135090828	36	3275237	3277242	uncharacterized LOC135090828
BW	chr36	3352254	9.6044e-06	135090829	gry	36	3373457	3566730	trafficking protein particle complex subunit 11 gry	trafficking protein particle complex subunit 11-like
BW	chr36	3352254	9.6044e-06	135090830	LOC135090830	36	3332850	3365706	uncharacterized LOC135090830
BW	chr36	5681593	9.18219e-06	135090858	LOC135090858	36	5574793	5583059	calcium-binding protein P-like	calcium-binding protein P-like
BW	chr36	5681593	9.18219e-06	135090860	LOC135090860	36	5592106	5622957	uncharacterized LOC135090860	uncharacterized protein LOC135090860
BW	chr36	5681593	9.18219e-06	135090862	LOC135090862	36	5624157	5665069	rabankyrin-5-like	rabankyrin-5-like
BW	chr36	5681593	9.18219e-06	135090863	LOC135090863	36	5653252	5660427	uncharacterized LOC135090863	uncharacterized protein LOC135090863
BW	chr36	5681593	9.18219e-06	135090864	LOC135090864	36	5665616	5670737	renalase-like	renalase-like
BW	chr36	5681593	9.18219e-06	135090865	Yip1d1	36	5677073	5698505	Yip1 domain-containing 1	LOW QUALITY PROTEIN: protein YIPF5-like
BW	chr36	5681593	9.18219e-06	135090866	LOC135090866	36	5700071	5707450	uncharacterized LOC135090866
BW	chr36	5681593	9.18219e-06	135090867	LOC135090867	36	5730889	5792229	mucin-2-like	mucin-2-like
BW	chr36	5681593	9.18219e-06	135090868	LOC135090868	36	5708051	5719117	lateral signaling target protein 2 homolog	cyclin-T1-like|lateral signaling target protein 2 homolog
BW	chr36	5681593	9.18219e-06	135090869	LOC135090869	36	5721092	5726307	PRADC1-like protein	PRADC1-like protein
BW	chr37	102001	6.96451e-06	135091227	LOC135091227	37	17431	39220	uncharacterized LOC135091227	uncharacterized protein LOC135091227
BW	chr37	102001	6.96451e-06	135091228	LOC135091228	37	55882	64412	uncharacterized LOC135091228	uncharacterized protein LOC135091228
BW	chr37	102001	6.96451e-06	135091229	LOC135091229	37	65972	70169	uncharacterized LOC135091229
BW	chr37	102001	6.96451e-06	135091231	LOC135091231	37	69060	69386	uncharacterized LOC135091231
BW	chr37	102001	6.96451e-06	135091232	LOC135091232	37	42302	75734	uncharacterized LOC135091232	uncharacterized protein LOC135091232
BW	chr37	102001	6.96451e-06	135091233	LOC135091233	37	75881	86390	nuclear autoantigenic sperm protein-like	nuclear autoantigenic sperm protein-like|uncharacterized protein LOC135091233
BW	chr37	102001	6.96451e-06	135091234	LOC135091234	37	45021	45709	uncharacterized LOC135091234
BW	chr37	102001	6.96451e-06	135091235	LOC135091235	37	90330	93202	uncharacterized LOC135091235
BW	chr37	102001	6.96451e-06	135091236	LOC135091236	37	98185	104425	uncharacterized LOC135091236	uncharacterized protein LOC135091236
BW	chr37	102001	6.96451e-06	135091237	Men-b	37	108307	147254	Malic enzyme b	LOW QUALITY PROTEIN: NADP-dependent malic enzyme-like
BW	chr37	102001	6.96451e-06	135091239	LOC135091239	37	109686	125955	uncharacterized LOC135091239	uncharacterized protein LOC135091239
BW	chr37	102001	6.96451e-06	135091240	Oatp26F	37	149197	180809	Organic anion transporting polypeptide 26F	solute carrier organic anion transporter family member 4A1-like
BW	chr37	102001	6.96451e-06	135091241	LOC135091241	37	199436	227119	uncharacterized LOC135091241	uncharacterized protein LOC135091241
BW	chr37	102001	6.96451e-06	135091242	LOC135091242	37	182915	193891	ATP-binding cassette sub-family F member 1-like	ATP-binding cassette sub-family F member 1-like
BW	chr37	102001	6.96451e-06	135091555	LOC135091555	37	51527	55189	uncharacterized LOC135091555	uncharacterized protein LOC135091555
BW	chr42	4419697	6.90416e-06	135093175	LOC135093175	42	4486828	4839128	sodium/potassium/calcium exchanger Nckx30C-like	sodium/potassium/calcium exchanger 2-like|sodium/potassium/calcium exchanger Nckx30C-like
BW	chr42	4419697	6.90416e-06	135093197	LOC135093197	42	4318302	4348633	uncharacterized LOC135093197	uncharacterized protein LOC135093197
BW	chr42	4419697	6.90416e-06	135093263	LOC135093263	42	4354565	4389734	uncharacterized LOC135093263	uncharacterized protein LOC135093263
BW	chr43	7691248	8.83774e-06	135093688	LOC135093688	43	7597578	7651937	tyrosine-protein kinase Abl-like	LOW QUALITY PROTEIN: tyrosine-protein kinase Abl-like
BW	chr43	7691248	8.83774e-06	135093690	LOC135093690	43	7651988	7685737	probable peptidoglycan muropeptide transporter SLC46	LOW QUALITY PROTEIN: probable peptidoglycan muropeptide transporter SLC46
BW	chr43	7691248	8.83774e-06	135093691	LOC135093691	43	7594909	7597080	uncharacterized LOC135093691	uncharacterized protein LOC135093691
BW	chr43	7691248	8.83774e-06	135093692	LOC135093692	43	7692918	7753925	uncharacterized LOC135093692	uncharacterized protein LOC135093692
BW	chr45	3747138	2.6979e-06	135094279	LOC135094279	45	3506917	3727852	uncharacterized LOC135094279
BW	chr45	3747138	2.6979e-06	135094282	LOC135094282	45	3792128	3936616	knirps-related protein-like	knirps-related protein-like
BW	chr46	6728324	2.06198e-06	135094672	LOC135094672	46	6740212	6751506	uncharacterized LOC135094672	uncharacterized protein LOC135094672
BW	chr46	6728324	2.06198e-06	135094673	LOC135094673	46	6702417	6775802	uncharacterized LOC135094673
BW	chr46	6383489	4.4916e-06	135094687	LOC135094687	46	6467519	6502573	glutamate--cysteine ligase catalytic subunit-like	glutamate--cysteine ligase catalytic subunit-like
BW	chr46	6383489	4.4916e-06	135094688	LOC135094688	46	6459442	6474010	pre-piRNA 3'-exonuclease trimmer-like	pre-piRNA 3'-exonuclease trimmer-like
BW	chr46	6383489	4.4916e-06	135094689	LOC135094689	46	6363235	6389171	hemicentin-2-like	hemicentin-2-like
BW	chr46	6383489	4.4916e-06	135094690	LOC135094690	46	6389362	6408980	uncharacterized LOC135094690	uncharacterized protein LOC135094690
BW	chr46	6383489	4.4916e-06	135094692	LOC135094692	46	6259580	6459316	uncharacterized LOC135094692	uncharacterized protein LOC135094692
BW	chr46	6383489	4.4916e-06	135094693	LOC135094693	46	6261682	6353575	uncharacterized LOC135094693
BW	chr46	6728324	2.06198e-06	135094711	LOC135094711	46	6824099	6832593	mitotic apparatus protein p62-like	mitotic apparatus protein p62-like
BW	chr46	6728324	2.06198e-06	135094713	LOC135094713	46	6819006	6822374	cilia- and flagella-associated protein 251-like	cilia- and flagella-associated protein 251-like
TruW	chr1	36177196	2.92653e-06	135104837	LOC135104837	1	36246767	36312729	F-box/LRR-repeat protein 7-like	F-box/LRR-repeat protein 7-like
TruW	chr1	36177196	2.92653e-06	135105446	LOC135105446	1	36174999	36177052	sex-determining region Y protein-like	sex-determining region Y protein-like
TruW	chr2	40120906	1.68144e-06	135106882	LOC135106882	2	40190966	40193846	uncharacterized LOC135106882
TruW	chr2	37765876	8.3037e-07	135114633	LOC135114633	2	37593950	37696807	homeotic protein distal-less-like	homeobox protein Hox-A3-like|homeotic protein distal-less-like|uncharacterized protein LOC135114633
TruW	chr2	37765876	8.3037e-07	135114688	LOC135114688	2	37598135	37760262	uncharacterized LOC135114688
TruW	chr2	37765876	8.3037e-07	135114693	LOC135114693	2	37812331	37819807	uncharacterized LOC135114693	uncharacterized protein LOC135114693
TruW	chr2	37765876	8.3037e-07	135114702	LOC135114702	2	37839697	37856891	homeotic protein distal-less-like	homeotic protein distal-less-like
TruW	chr2	40120906	1.68144e-06	135114982	LOC135114982	2	40001395	40116386	beta-1,4-glucuronyltransferase 1-like	beta-1,4-glucuronyltransferase 1-like
TruW	chr2	40120906	1.68144e-06	135114992	LOC135114992	2	40136970	40179538	chondroadherin-like protein	chondroadherin-like protein
TruW	chr2	40120906	1.68144e-06	135115002	PIG-A	2	40118452	40126908	phosphatidylinositol glycan anchor biosynthesis class A	phosphatidylinositol N-acetylglucosaminyltransferase subunit A-like
TruW	chr2	40120906	1.68144e-06	135115011	LOC135115011	2	40125605	40136539	carbohydrate sulfotransferase 11-like	carbohydrate sulfotransferase 11-like
TruW	chr2	40120906	1.68144e-06	135115021	LOC135115021	2	40198904	40201498	oplophorus-luciferin 2-monooxygenase non-catalytic subunit-like	oplophorus-luciferin 2-monooxygenase non-catalytic subunit-like
TruW	chr2	40120906	1.68144e-06	135115026	LOC135115026	2	40206244	40333918	anoctamin-8-like	anoctamin-8-like
TruW	chr3	5491885	5.81376e-06	135088819	LOC135088819	3	5388211	5412257	uncharacterized LOC135088819	uncharacterized protein LOC135088819
TruW	chr3	5491885	5.81376e-06	135089481	LOC135089481	3	5507955	5544426	uncharacterized LOC135089481
TruW	chr3	40371752	9.86258e-06	135096070	LOC135096070	3	40266391	40280975	uncharacterized LOC135096070
TruW	chr3	40371752	9.86258e-06	135096081	LOC135096081	3	40287028	40293987	uncharacterized LOC135096081
TruW	chr3	40371752	9.86258e-06	135096088	LOC135096088	3	40297109	40316593	phosphatidylinositol transfer protein	phosphatidylinositol transfer protein alpha isoform-like|phosphatidylinositol transfer protein beta isoform-like
TruW	chr3	40371752	9.86258e-06	135096118	LOC135096118	3	40320648	40334182	phosphatidylinositol transfer protein	phosphatidylinositol transfer protein beta isoform-like
TruW	chr3	40371752	9.86258e-06	135096156	LOC135096156	3	40337119	40345437	phosphatidylinositol transfer protein	phosphatidylinositol transfer protein alpha isoform-like
TruW	chr3	40371752	9.86258e-06	135096166	nvd	3	40349568	40365287	cholesterol 7-desaturase nvd	cholesterol 7-desaturase nvd-like
TruW	chr3	40371752	9.86258e-06	135096169	LOC135096169	3	40407640	40413162	cytochrome P450 307a1-like	cytochrome P450 307a1-like
TruW	chr3	40371752	9.86258e-06	135096174	LOC135096174	3	40468411	40477692	pyridine nucleotide-disulfide oxidoreductase domain-containing protein 2-like	pyridine nucleotide-disulfide oxidoreductase domain-containing protein 2-like
TruW	chr3	40371752	9.86258e-06	135096198	LOC135096198	3	40434484	40466221	fibroblast growth factor 1-like	fibroblast growth factor 1-like
TruW	chr3	5491885	5.81376e-06	135116258	LOC135116258	3	5585783	5607654	uncharacterized LOC135116258
TruW	chr4	30812574	5.13947e-06	135097469	LOC135097469	4	30816808	30822411	uncharacterized LOC135097469
TruW	chr4	33477001	3.21546e-06	135097499	LOC135097499	4	33538060	33548009	uncharacterized LOC135097499
TruW	chr4	1114075	9.99075e-06	135098030	LOC135098030	4	1091143	1150516	transcription factor SOX-14-like	transcription factor SOX-14-like
TruW	chr4	1114075	9.99075e-06	135098037	LOC135098037	4	1159993	1162267	calmodulin-like	calmodulin-like
TruW	chr4	1114075	9.99075e-06	135098040	LOC135098040	4	1156621	1234750	apolipoprotein D-like	apolipoprotein D-like
TruW	chr4	1114075	9.99075e-06	135098061	LOC135098061	4	1163301	1203452	nitric oxide synthase, salivary gland-like	nitric oxide synthase, salivary gland-like
TruW	chr4	5080879	5.07485e-06	135099140	LOC135099140	4	4997802	5001162	uncharacterized LOC135099140	uncharacterized protein LOC135099140
TruW	chr4	5080879	5.07485e-06	135099145	LOC135099145	4	4954254	4986744	lysosomal cobalamin transporter ABCD4-like	lysosomal cobalamin transporter ABCD4-like
TruW	chr4	5080879	5.07485e-06	135099148	LOC135099148	4	4986835	4988303	RNA-binding protein 48-like	RNA-binding protein 48-like
TruW	chr4	5080879	5.07485e-06	135099157	LOC135099157	4	4988815	4993785	c-Myc-binding protein-like	c-Myc-binding protein-like
TruW	chr4	5080879	5.07485e-06	135099171	LOC135099171	4	5005249	5008304	uncharacterized PE-PGRS family protein PE_PGRS54-like	uncharacterized PE-PGRS family protein PE_PGRS54-like
TruW	chr4	5080879	5.07485e-06	135099174	LOC135099174	4	5001605	5011515	uncharacterized LOC135099174
TruW	chr4	5080879	5.07485e-06	135099180	Bap55	4	5049306	5055812	Brahma associated protein 55kD	actin-like protein 6B
TruW	chr4	5080879	5.07485e-06	135099196	LOC135099196	4	5035345	5047309	uroporphyrinogen decarboxylase-like	uroporphyrinogen decarboxylase-like
TruW	chr4	5080879	5.07485e-06	135099213	LOC135099213	4	5015944	5017810	uncharacterized LOC135099213	uncharacterized protein LOC135099213
TruW	chr4	5080879	5.07485e-06	135099225	LOC135099225	4	5018551	5027856	trypsin-3-like	trypsin-3-like
TruW	chr4	5080879	5.07485e-06	135099250	LOC135099250	4	5064975	5251324	putative protein kinase C delta type homolog	nascent polypeptide-associated complex subunit alpha, muscle-specific form-like|putative protein kinase C delta type homolog
TruW	chr4	5080879	5.07485e-06	135099320	LOC135099320	4	5126611	5221815	uncharacterized LOC135099320
TruW	chr4	25466985	3.45347e-06	135099912	Mob4	4	25362086	25377125	MOB kinase activator 4	MOB-like protein phocein
TruW	chr4	25466985	3.45347e-06	135099913	LOC135099913	4	25400085	25560955	uncharacterized LOC135099913
TruW	chr4	25466985	3.45347e-06	135099914	LOC135099914	4	25402477	25513330	uncharacterized LOC135099914
TruW	chr4	30812574	5.13947e-06	135099978	Su(dx)	4	30732124	30775192	Suppressor of deltex	E3 ubiquitin-protein ligase Su(dx)-like|E3 ubiquitin-protein ligase wwp-1-like
TruW	chr4	30812574	5.13947e-06	135099979	LOC135099979	4	30781650	30783854	protein no-on-transient A-like	protein no-on-transient A-like
TruW	chr4	30812574	5.13947e-06	135099980	LOC135099980	4	30804451	30815393	uncharacterized LOC135099980	uncharacterized protein LOC135099980
TruW	chr4	30812574	5.13947e-06	135099981	LOC135099981	4	30788382	30791569	uncharacterized LOC135099981	uncharacterized protein LOC135099981
TruW	chr4	30812574	5.13947e-06	135099982	LOC135099982	4	30720412	30731863	coiled-coil domain-containing protein 25-like	coiled-coil domain-containing protein 25-like
TruW	chr4	30812574	5.13947e-06	135099983	LOC135099983	4	30793683	30795971	uncharacterized LOC135099983	uncharacterized protein LOC135099983
TruW	chr4	30812574	5.13947e-06	135099984	LOC135099984	4	30776814	30778977	uncharacterized LOC135099984	uncharacterized protein LOC135099984
TruW	chr4	30812574	5.13947e-06	135099985	LOC135099985	4	30799371	30803260	uncharacterized LOC135099985	uncharacterized protein LOC135099985
TruW	chr4	30812574	5.13947e-06	135099986	LOC135099986	4	30706765	30716741	death-associated protein 1-like	death-associated protein 1-like
TruW	chr4	30812574	5.13947e-06	135099987	LOC135099987	4	30764846	30788382	uncharacterized LOC135099987
TruW	chr4	30812574	5.13947e-06	135099988	LOC135099988	4	30825932	30841762	uncharacterized LOC135099988	uncharacterized protein LOC135099988
TruW	chr4	30812574	5.13947e-06	135099990	LOC135099990	4	30832960	30887652	BRCA1-associated protein-like	BRCA1-associated protein-like
TruW	chr4	30812574	5.13947e-06	135099991	Galphao	4	30891829	31120812	G protein alpha o subunit	guanine nucleotide-binding protein G(o) subunit alpha
TruW	chr4	30812574	5.13947e-06	135099992	LOC135099992	4	30877473	30891677	lysozyme-like	lysozyme-like|i-type lysozyme
TruW	chr4	30812574	5.13947e-06	135099993	LOC135099993	4	30848489	30854664	small integral membrane protein 15-like	small integral membrane protein 15-like
TruW	chr4	33477001	3.21546e-06	135100022	LOC135100022	4	33476214	33518245	lachesin-like	lachesin-like
TruW	chr4	33477001	3.21546e-06	135100023	LOC135100023	4	33424410	33433407	transmembrane protein 205-like	transmembrane protein 205-like
TruW	chr4	33477001	3.21546e-06	135100024	LOC135100024	4	33379092	33406652	synaptotagmin-17-like	synaptotagmin-17-like
TruW	chr4	33477001	3.21546e-06	135100025	LOC135100025	4	33421791	33493695	uncharacterized LOC135100025
TruW	chr4	33477001	3.21546e-06	135100026	LOC135100026	4	33531418	33717385	trace amine-associated receptor 8a-like	trace amine-associated receptor 8a-like|uncharacterized protein LOC135100026
TruW	chr4	25466985	3.45347e-06	135100148	LOC135100148	4	25396161	25396829	histidine-rich glycoprotein-like	histidine-rich glycoprotein-like
TruW	chr4	33477001	3.21546e-06	135100151	LOC135100151	4	33549508	33615690	ran GTPase-activating protein 1-like	ran GTPase-activating protein 1-like
TruW	chr5	16642520	2.51865e-06	135100320	LOC135100320	5	16517294	16591288	uncharacterized LOC135100320
TruW	chr5	21143752	3.69391e-06	135100329	LOC135100329	5	21173859	21176322	neurogenin-1-like	neurogenin-1-like
TruW	chr5	21143752	3.69391e-06	135100331	LOC135100331	5	21159410	21246924	uncharacterized LOC135100331
TruW	chr5	16642520	2.51865e-06	135100596	LOC135100596	5	16708743	17121229	uncharacterized LOC135100596	uncharacterized protein LOC135100596
TruW	chr5	16642520	2.51865e-06	135100598	LOC135100598	5	16706866	16707894	uncharacterized LOC135100598
TruW	chr5	16642520	2.51865e-06	135100599	LOC135100599	5	16664249	16700720	uncharacterized LOC135100599
TruW	chr5	21143752	3.69391e-06	135100650	ScsbetaA	5	21065164	21076410	Succinyl-coenzyme A synthetase beta subunit, ADP-forming	succinate--CoA ligase [ADP-forming] subunit beta, mitochondrial-like
TruW	chr5	21143752	3.69391e-06	135100651	LOC135100651	5	20970092	21062657	neuropeptide CCHamide-1 receptor-like	neuropeptide CCHamide-1 receptor-like
TruW	chr5	21143752	3.69391e-06	135100652	LOC135100652	5	21076297	21083895	steroid receptor RNA activator 1-like	steroid receptor RNA activator 1-like
TruW	chr5	21143752	3.69391e-06	135100653	zetaCOP	5	21085301	21094087	COPI coat complex subunit zeta	coatomer subunit zeta-1-like
TruW	chr7	7750849	1.73539e-06	135101972	LOC135101972	7	7579089	7668540	chordin-like protein 1	chordin-like protein 1
TruW	chr7	7750849	1.73539e-06	135101974	mio	7	7730825	7745672	GATOR complex protein mio	GATOR2 complex protein MIOS-A-like
TruW	chr7	7750849	1.73539e-06	135101975	LOC135101975	7	7750607	7761827	uncharacterized LOC135101975	uncharacterized protein LOC135101975
TruW	chr7	7750849	1.73539e-06	135101976	lsn	7	7746039	7777796	vacuolar-sorting protein SNF8	vacuolar-sorting protein SNF8-like
TruW	chr7	7750849	1.73539e-06	135101977	LOC135101977	7	7814778	7908345	G-protein coupled receptor dmsr-1-like	G-protein coupled receptor dmsr-1-like
TruW	chr7	7750849	1.73539e-06	135101978	Mapmodulin	7	7779279	7802056	acidic leucine-rich nuclear phosphoprotein 32 mapmodulin	acidic leucine-rich nuclear phosphoprotein 32 family member A-like
TruW	chr8	16102555	1.44765e-06	135102549	LOC135102549	8	16107802	16109283	uncharacterized LOC135102549	uncharacterized protein LOC135102549
TruW	chr8	16102555	1.44765e-06	135102861	LOC135102861	8	16162125	16257081	probable G-protein coupled receptor No18	probable G-protein coupled receptor No18
TruW	chr8	16102555	1.44765e-06	135102862	LOC135102862	8	16137582	16242509	uncharacterized LOC135102862
TruW	chr10	13459975	5.14318e-06	135103983	LOC135103983	10	13211496	13585530	uncharacterized LOC135103983
TruW	chr10	13987389	4.19511e-06	135104247	LOC135104247	10	14035299	14036494	uncharacterized LOC135104247
TruW	chr10	13987389	4.19511e-06	135104524	LOC135104524	10	13953989	13967682	uncharacterized LOC135104524	uncharacterized protein LOC135104524
TruW	chr12	16638918	7.14857e-07	135105434	LOC135105434	12	16602057	16603538	uncharacterized LOC135105434
TruW	chr12	984284	4.98058e-06	135105496	LOC135105496	12	717180	915003	WAS/WASL-interacting protein family member 1-like	WAS/WASL-interacting protein family member 1-like
TruW	chr12	16638918	7.14857e-07	135105776	LOC135105776	12	16627755	16640292	sorbitol dehydrogenase-like	sorbitol dehydrogenase-like
TruW	chr12	16638918	7.14857e-07	135105777	LOC135105777	12	16606316	16625931	sorbitol dehydrogenase-like	sorbitol dehydrogenase-like
TruW	chr12	16638918	7.14857e-07	135105778	LOC135105778	12	16630456	16637931	2-amino-3-carboxymuconate-6-semialdehyde decarboxylase-like	2-amino-3-carboxymuconate-6-semialdehyde decarboxylase-like
TruW	chr12	16638918	7.14857e-07	135105779	LOC135105779	12	16588823	16598382	uncharacterized LOC135105779
TruW	chr12	16638918	7.14857e-07	135105780	LOC135105780	12	16527371	16608186	uncharacterized LOC135105780
TruW	chr12	16638918	7.14857e-07	135105781	LOC135105781	12	16653557	16794975	beta-1 adrenergic receptor-like	beta-1 adrenergic receptor-like
TruW	chr13	5391581	1.04519e-06	135106364	zfh2	13	5332652	5376499	Zn finger homeodomain 2	zinc finger homeobox protein 3-like
TruW	chr13	5391581	1.04519e-06	135106366	LOC135106366	13	5438757	5480848	uncharacterized LOC135106366
TruW	chr14	14380199	1.77921e-06	135106693	LOC135106693	14	14327056	14335921	uncharacterized LOC135106693
TruW	chr14	14380199	1.77921e-06	135106911	LOC135106911	14	14461335	14475519	claspin-like	claspin-like
TruW	chr14	14380199	1.77921e-06	135106912	LOC135106912	14	14391239	14475922	uncharacterized LOC135106912
TruW	chr14	17778645	9.07836e-06	135106967	Rab3GAP1	14	17692812	17708105	RAB3 GTPase activating protein subunit 1	rab3 GTPase-activating protein catalytic subunit-like
TruW	chr14	17778645	9.07836e-06	135106969	LOC135106969	14	17708360	17721161	mitochondrial carrier homolog 2-like	mitochondrial carrier homolog 2-like
TruW	chr14	17778645	9.07836e-06	135106970	LOC135106970	14	17685293	17688719	pulmonary surfactant-associated protein D-like	pulmonary surfactant-associated protein D-like
TruW	chr14	17778645	9.07836e-06	135106971	LOC135106971	14	17688505	17692822	perlucin-like protein	perlucin-like protein
TruW	chr14	17778645	9.07836e-06	135106972	LOC135106972	14	17726943	17740858	uncharacterized LOC135106972	uncharacterized protein LOC135106972
TruW	chr14	17778645	9.07836e-06	135106973	LOC135106973	14	17746439	17769516	golgin subfamily B member 1-like	golgin subfamily B member 1-like
TruW	chr14	25104352	1.89492e-06	135107058	LOC135107058	14	25159105	25238922	amyloid-beta-like protein	amyloid-beta-like protein
TruW	chr14	25104352	1.89492e-06	135107060	LOC135107060	14	25027864	25209941	thiopurine S-methyltransferase-like	thiopurine S-methyltransferase-like
TruW	chr14	25104352	1.89492e-06	135107062	LOC135107062	14	25055676	25058135	uncharacterized LOC135107062	uncharacterized protein LOC135107062
TruW	chr14	25104352	1.89492e-06	135107063	LOC135107063	14	25058518	25060178	acidic proline-rich protein HP43A-like	acidic proline-rich protein HP43A-like|uncharacterized protein LOC135107063
TruW	chr14	17778645	9.07836e-06	135107130	LOC135107130	14	17864495	18007597	uncharacterized LOC135107130	uncharacterized protein LOC135107130
TruW	chr14	25104352	1.89492e-06	135107139	LOC135107139	14	25137483	25140487	uncharacterized LOC135107139	uncharacterized protein LOC135107139
TruW	chr15	22404281	1.02899e-07	135107222	LOC135107222	15	22427318	22428820	uncharacterized LOC135107222	uncharacterized protein LOC135107222
TruW	chr15	22404281	1.02899e-07	135107223	LOC135107223	15	22431052	22432386	uncharacterized LOC135107223	uncharacterized protein LOC135107223
TruW	chr15	22404281	1.02899e-07	135107224	LOC135107224	15	22441843	22443855	uncharacterized LOC135107224	uncharacterized protein LOC135107224
TruW	chr15	22404281	1.02899e-07	135107225	LOC135107225	15	22446847	22466299	uncharacterized LOC135107225
TruW	chr15	22404281	1.02899e-07	135107667	LOC135107667	15	22335983	22345149	endoplasmic reticulum-Golgi intermediate compartment protein 1-like	endoplasmic reticulum-Golgi intermediate compartment protein 1-like
TruW	chr15	22404281	1.02899e-07	135107668	LOC135107668	15	22353796	22369172	uncharacterized LOC135107668	uncharacterized protein LOC135107668
TruW	chr15	22404281	1.02899e-07	135107669	LOC135107669	15	22358530	22365454	uncharacterized LOC135107669
TruW	chr15	22404281	1.02899e-07	135107674	LOC135107674	15	22266084	22322357	WSCD family member AAEL009094-like	WSCD family member AAEL009094-like
TruW	chr15	22404281	1.02899e-07	135107675	LOC135107675	15	22300178	22326255	uncharacterized LOC135107675
TruW	chr15	22404281	1.02899e-07	135107676	LSm7	15	22327409	22329733	U6 snRNA-associated Sm-like protein LSm7	U6 snRNA-associated Sm-like protein LSm7
TruW	chr15	22404281	1.02899e-07	135107677	LOC135107677	15	22372591	22382763	uncharacterized LOC135107677	uncharacterized protein LOC135107677
TruW	chr15	22404281	1.02899e-07	135107678	LOC135107678	15	22414149	22418683	U3 small nucleolar ribonucleoprotein protein IMP3-like	LOW QUALITY PROTEIN: U3 small nucleolar ribonucleoprotein protein IMP3-like
TruW	chr15	22404281	1.02899e-07	135107679	Lapsyn	15	22433029	22437560	Leucine-rich repeat activity-regulated protein at synapses	chondroadherin-like protein
TruW	chr15	22404281	1.02899e-07	135107680	LOC135107680	15	22437124	22439934	uncharacterized LOC135107680	uncharacterized protein LOC135107680
TruW	chr15	22404281	1.02899e-07	135107681	LOC135107681	15	22493375	22567719	glycine receptor subunit alpha-2-like	glycine receptor subunit alpha-2-like|uncharacterized protein LOC135107681
TruW	chr16	11756671	6.02064e-06	135107808	LOC135107808	16	11671338	11696641	uncharacterized LOC135107808
TruW	chr16	11756671	6.02064e-06	135107809	LOC135107809	16	11724402	11739667	uncharacterized LOC135107809
TruW	chr17	5646195	2.81839e-06	135108369	LOC135108369	17	5714669	5759754	glutamate-gated chloride channel-like	glutamate-gated chloride channel-like
TruW	chr17	15103926	3.80463e-06	135108504	LOC135108504	17	15170279	15369330	uncharacterized LOC135108504	uncharacterized protein LOC135108504
TruW	chr17	15103926	3.80463e-06	135108505	LOC135108505	17	15063285	15073370	uncharacterized LOC135108505	uncharacterized protein LOC135108505
TruW	chr17	15103926	3.80463e-06	135108507	LOC135108507	17	15073176	15253854	uncharacterized LOC135108507
TruW	chr17	5646195	2.81839e-06	135108661	LOC135108661	17	5501336	5600729	uncharacterized LOC135108661
TruW	chr18	23106362	4.6487e-06	135109384	LOC135109384	18	23043081	23087118	uncharacterized LOC135109384	uncharacterized protein LOC135109384
TruW	chr18	23106362	4.6487e-06	135109385	blw	18	23015658	23022327	ATP synthase subunit alpha blw, mitochondrial	ATP synthase subunit alpha, mitochondrial
TruW	chr18	23106362	4.6487e-06	135109386	RpL7	18	23007197	23010850	ribosomal protein L7	large ribosomal subunit protein uL30-like
TruW	chr18	23106362	4.6487e-06	135109387	LOC135109387	18	23022321	23029636	twisted gastrulation protein homolog 1-B-like	twisted gastrulation protein homolog 1-B-like
TruW	chr18	23106362	4.6487e-06	135109388	LOC135109388	18	23030749	23034803	dehydrogenase/reductase SDR family member 11-like	dehydrogenase/reductase SDR family member 11-like
TruW	chr18	23106362	4.6487e-06	135109389	LOC135109389	18	23035642	23045580	dehydrogenase/reductase SDR family member 11-like	dehydrogenase/reductase SDR family member 11-like
TruW	chr18	23106362	4.6487e-06	135109390	LOC135109390	18	23064515	23066927	facilitated trehalose transporter Tret1-like	facilitated trehalose transporter Tret1-like
TruW	chr18	23106362	4.6487e-06	135109391	LOC135109391	18	23011780	23015329	adenylate cyclase CyaB-like	adenylate cyclase CyaB-like
TruW	chr18	23106362	4.6487e-06	135109392	LOC135109392	18	23050025	23056784	uncharacterized LOC135109392
TruW	chr18	23106362	4.6487e-06	135109394	LOC135109394	18	23025463	23035592	uncharacterized LOC135109394
TruW	chr18	23106362	4.6487e-06	135109414	LOC135109414	18	23097022	23204144	uncharacterized LOC135109414
TruW	chr19	18828173	3.54016e-06	135109827	LOC135109827	19	18746245	18790382	semaphorin-1A-like	semaphorin-1A-like
TruW	chr19	18828173	3.54016e-06	135109828	Sec10	19	18792769	18804988	Exocyst complex component Sec10	exocyst complex component 5-like
TruW	chr19	18828173	3.54016e-06	135109830	LOC135109830	19	18791069	18795388	uncharacterized LOC135109830
TruW	chr19	18828173	3.54016e-06	135109831	LOC135109831	19	18806041	19070170	uncharacterized LOC135109831	uncharacterized protein LOC135109831
TruW	chr21	4430500	9.59967e-06	135110886	LOC135110886	21	4211163	4368522	uncharacterized LOC135110886
TruW	chr21	4430500	9.59967e-06	135110888	LOC135110888	21	4475258	4521738	uncharacterized LOC135110888
TruW	chr21	14835809	2.50891e-06	135111075	LOC135111075	21	14796272	14814214	PAX-interacting protein 1-like	LOW QUALITY PROTEIN: PAX-interacting protein 1-like
TruW	chr21	14835809	2.50891e-06	135111076	LOC135111076	21	14816925	14829568	programmed cell death protein 6-like	programmed cell death protein 6-like
TruW	chr21	14835809	2.50891e-06	135111077	LOC135111077	21	14827172	14841785	uncharacterized LOC135111077	uncharacterized protein LOC135111077
TruW	chr21	14835809	2.50891e-06	135111078	LOC135111078	21	14860257	14904555	uncharacterized LOC135111078	uncharacterized protein LOC135111078
TruW	chr21	21092171	8.70772e-07	135111227	LOC135111227	21	20990320	21006192	nucleoporin p58/p45-like	nucleoporin p58/p45-like
TruW	chr21	21092171	8.70772e-07	135111233	LOC135111233	21	21007764	21146231	uncharacterized LOC135111233	uncharacterized protein LOC135111233
TruW	chr21	21092171	8.70772e-07	135111235	LOC135111235	21	21163789	21259836	dual 3',5'-cyclic-AMP and -GMP phosphodiesterase 11-like	LOW QUALITY PROTEIN: dual 3',5'-cyclic-AMP and -GMP phosphodiesterase 11-like
TruW	chr21	21663283	5.88707e-06	135111241	LOC135111241	21	21563445	21585904	uncharacterized LOC135111241
TruW	chr21	21663283	5.88707e-06	135111242	HUWE1	21	21593466	21633203	HECT, UBA and WWE domain containing E3 ubiquitin protein ligase 1	E3 ubiquitin-protein ligase HUWE1-like
TruW	chr21	21663283	5.88707e-06	135111243	LOC135111243	21	21657944	21746083	uncharacterized LOC135111243	uncharacterized protein LOC135111243
TruW	chr21	21663283	5.88707e-06	135111244	l(2)37Cg	21	21634862	21749719	RNA polymerases I and III subunit AC2 l(2)37Cg	DNA-directed RNA polymerases I and III subunit RPAC2-like|uncharacterized protein LOC135111244
TruW	chr21	21663283	5.88707e-06	135111245	LOC135111245	21	21751280	21760383	early growth response protein 2b-like	early growth response protein 2b-like
TruW	chr21	21663283	5.88707e-06	135111246	LOC135111246	21	21749626	21750375	uncharacterized LOC135111246
TruW	chr21	14835809	2.50891e-06	135111287	LOC135111287	21	14534142	14796207	uncharacterized LOC135111287	uncharacterized protein LOC135111287
TruW	chr21	21663283	5.88707e-06	135111299	LOC135111299	21	21758247	21764628	broad-complex core protein	broad-complex core protein isoforms 1/2/3/4/5-like
TruW	chr22	16538843	8.87657e-06	135111685	LOC135111685	22	16543852	16631591	rho GTPase-activating protein 21-A-like	rho GTPase-activating protein 21-A-like|rho GTPase-activating protein 21-B-like
TruW	chr22	16538843	8.87657e-06	135111687	LOC135111687	22	16633444	16640839	ADP-ribosylation factor-like protein 6-interacting protein 4	ADP-ribosylation factor-like protein 6-interacting protein 4|uncharacterized protein LOC135111687
TruW	chr22	16538843	8.87657e-06	135111688	LOC135111688	22	16370363	16511704	rho GTPase-activating protein 23-like	rho GTPase-activating protein 23-like
TruW	chr25	11735334	8.20365e-06	135113207	LOC135113207	25	11776167	11777755	neuropeptide CCHamide-1 receptor-like	neuropeptide CCHamide-1 receptor-like
TruW	chr25	17354201	5.34071e-06	135113241	LOC135113241	25	17292901	17456208	uncharacterized LOC135113241
TruW	chr25	11735334	8.20365e-06	135113439	LOC135113439	25	11669984	11677905	uncharacterized LOC135113439	uncharacterized protein LOC135113439
TruW	chr26	13153254	7.79458e-06	135113489	LOC135113489	26	13119723	13122074	uncharacterized protein DDB_G0271670-like	uncharacterized protein DDB_G0271670-like
TruW	chr26	8789084	9.09698e-06	135113687	Mer	26	8851787	8864751	ezrin/radixin/moesin family protein merlin	merlin-like
TruW	chr26	8789084	9.09698e-06	135113688	LOC135113688	26	8881630	8894898	dynein regulatory complex subunit 3-like	dynein regulatory complex subunit 3-like
TruW	chr26	8789084	9.09698e-06	135113689	LOC135113689	26	8864344	8889828	TOM1-like protein 2	TOM1-like protein 2
TruW	chr26	8789084	9.09698e-06	135113691	LOC135113691	26	8834306	8851080	sodium channel protein Nach-like	sodium channel protein Nach-like|uncharacterized protein LOC135113691
TruW	chr26	8789084	9.09698e-06	135113692	LOC135113692	26	8501769	8762644	uncharacterized LOC135113692	uncharacterized protein LOC135113692
TruW	chr26	8789084	9.09698e-06	135113693	LOC135113693	26	8841801	8847224	uncharacterized LOC135113693
TruW	chr26	13153254	7.79458e-06	135113751	LOC135113751	26	13079531	13083003	ciliogenesis and planar polarity effector 2-like	ciliogenesis and planar polarity effector 2-like
TruW	chr26	13153254	7.79458e-06	135113752	LOC135113752	26	13083271	13088907	ras-related protein Rab-32B-like	ras-related protein Rab-32B-like
TruW	chr26	13153254	7.79458e-06	135113753	LOC135113753	26	13112186	13143444	trichoplein keratin filament-binding protein-like	trichoplein keratin filament-binding protein-like
TruW	chr26	13153254	7.79458e-06	135113754	LOC135113754	26	13154143	13157034	uncharacterized LOC135113754	uncharacterized protein LOC135113754
TruW	chr26	13153254	7.79458e-06	135113755	LOC135113755	26	13172776	13204467	uncharacterized LOC135113755	uncharacterized protein LOC135113755
TruW	chr26	13153254	7.79458e-06	135113757	LOC135113757	26	13203279	13209223	uncharacterized LOC135113757
TruW	chr26	13153254	7.79458e-06	135113758	LOC135113758	26	13231527	13235457	uncharacterized LOC135113758	uncharacterized protein LOC135113758
TruW	chr26	13153254	7.79458e-06	135113760	Brms1	26	13236078	13258486	breast cancer metastasis-suppressor 1-like protein	breast cancer metastasis-suppressor 1-like protein
TruW	chr28	1355181	1.43915e-07	135114659	LOC135114659	28	1438769	1443754	lipid droplet localized protein-like	lipid droplet localized protein-like
TruW	chr28	1355181	1.43915e-07	135114661	Tmem214	28	1265188	1292020	Transmembrane protein 214	transmembrane protein 214-B-like
TruW	chr28	1355181	1.43915e-07	135114663	LOC135114663	28	1330165	1436428	sodium- and chloride-dependent glycine transporter 1-like	sodium- and chloride-dependent glycine transporter 1-like
TruW	chr28	1355181	1.43915e-07	135114664	LOC135114664	28	1292563	1307690	uncharacterized LOC135114664	uncharacterized protein LOC135114664
TruW	chr28	1355181	1.43915e-07	135114665	LOC135114665	28	1309913	1326559	methionine aminopeptidase 1-like	methionine aminopeptidase 1-like
TruW	chr28	1355181	1.43915e-07	135114666	LOC135114666	28	1314786	1320381	delta-sarcoglycan-like	delta-sarcoglycan-like
TruW	chr28	1355181	1.43915e-07	135114667	LOC135114667	28	1444553	1449572	cell growth regulator with RING finger domain protein 1-like	cell growth regulator with RING finger domain protein 1-like
TruW	chr28	1355181	1.43915e-07	135114672	LOC135114672	28	1345277	1387053	uncharacterized LOC135114672
TruW	chr28	5046232	3.49683e-06	135114764	LOC135114764	28	4851584	4951101	neuromedin-U receptor 1-like	neuromedin-U receptor 1-like
TruW	chr28	5046232	3.49683e-06	135114765	LOC135114765	28	5033043	5061739	WD repeat-containing protein 43-like	WD repeat-containing protein 43-like
TruW	chr28	7001079	3.50648e-06	135114832	LOC135114832	28	6962183	7240069	nuclear receptor coactivator 1-like	LOW QUALITY PROTEIN: nuclear receptor coactivator 1-like
TruW	chr28	1355181	1.43915e-07	135115114	LOC135115114	28	1224660	1261420	transmembrane protein 104-like	transmembrane protein 104-like
TruW	chr28	7001079	3.50648e-06	135115120	LOC135115120	28	6926531	6929258	uncharacterized LOC135115120
TruW	chr28	5046232	3.49683e-06	135115142	LOC135115142	28	5065835	5161767	serine/threonine-protein kinase PLK1-like	serine/threonine-protein kinase PLK1-like
TruW	chr28	7001079	3.50648e-06	135115145	LOC135115145	28	7078564	7078965	uncharacterized LOC135115145	uncharacterized protein LOC135115145
TruW	chr30	14447661	3.89316e-06	135115881	LOC135115881	30	14253164	14367772	neo-calmodulin-like	neo-calmodulin-like
TruW	chr30	14447661	3.89316e-06	135115882	LOC135115882	30	14368252	14371644	uncharacterized LOC135115882
TruW	chr30	14447661	3.89316e-06	135115883	LOC135115883	30	14372379	14385001	PAT complex subunit CCDC47-like	PAT complex subunit CCDC47-like
TruW	chr30	14447661	3.89316e-06	135115885	LOC135115885	30	14450766	14542900	uncharacterized LOC135115885	uncharacterized protein LOC135115885
TruW	chr30	14447661	3.89316e-06	135115886	LOC135115886	30	14398965	14433992	uncharacterized LOC135115886	uncharacterized protein LOC135115886
TruW	chr30	14447661	3.89316e-06	135115887	LOC135115887	30	14388951	14398668	zinc finger CCHC-type and RNA-binding motif-containing protein 1-like	zinc finger CCHC-type and RNA-binding motif-containing protein 1-like
TruW	chr30	14447661	3.89316e-06	135115888	LOC135115888	30	14434267	14443338	regulator of G-protein signaling 10-like	regulator of G-protein signaling 10-like
TruW	chr30	14447661	3.89316e-06	135115890	LOC135115890	30	14395228	14424719	15-hydroxyprostaglandin dehydrogenase [NAD(+)]-like	15-hydroxyprostaglandin dehydrogenase [NAD(+)]-like
TruW	chr30	14447661	3.89316e-06	135115891	LOC135115891	30	14480040	14572628	uncharacterized LOC135115891
TruW	chr30	17299214	5.86283e-06	135115945	LOC135115945	30	17305125	17308563	protein snail-like	protein snail-like
TruW	chr30	17299214	5.86283e-06	135115946	LOC135115946	30	17250700	17252793	protein snail homolog Sna-like	LOW QUALITY PROTEIN: protein snail homolog Sna-like
TruW	chr30	17299214	5.86283e-06	135115948	LOC135115948	30	17328852	17333573	caprin-2-like	caprin-2-like
TruW	chr30	17299214	5.86283e-06	135115949	LOC135115949	30	17282586	17386684	uncharacterized LOC135115949
TruW	chr30	17299214	5.86283e-06	135116125	LOC135116125	30	17387451	17389613	uncharacterized LOC135116125	uncharacterized protein LOC135116125
TruW	chr31	16673762	5.9194e-06	135088728	uif	31	16549554	16646915	sushi, von Willebrand factor type A, EGF and pentraxin domain-containing protein uif	uncharacterized protein LOC135088728
TruW	chr31	16673762	5.9194e-06	135088729	LOC135088729	31	16657294	16667785	sulfotransferase 1C4-like	sulfotransferase 1C4-like
TruW	chr31	16673762	5.9194e-06	135088731	RpS27	31	16670168	16675363	ribosomal protein S27	small ribosomal subunit protein eS27
TruW	chr31	16673762	5.9194e-06	135088732	LOC135088732	31	16681680	16691036	UPF0047 protein YjbQ-like	UPF0047 protein YjbQ-like
TruW	chr31	16673762	5.9194e-06	135088733	LOC135088733	31	16705226	16718335	peroxisomal acyl-coenzyme A oxidase 1-like	peroxisomal acyl-coenzyme A oxidase 1-like
TruW	chr31	16673762	5.9194e-06	135088734	LOC135088734	31	16726083	16733572	dipeptidyl peptidase 1-like	dipeptidyl peptidase 1-like
TruW	chr31	16673762	5.9194e-06	135088736	LOC135088736	31	16720305	16724968	WW domain-binding protein 4-like	WW domain-binding protein 4-like
TruW	chr31	16673762	5.9194e-06	135088737	LOC135088737	31	16700410	16704775	coenzyme Q-binding protein COQ10 homolog B, mitochondrial-like	coenzyme Q-binding protein COQ10 homolog B, mitochondrial-like
TruW	chr31	16673762	5.9194e-06	135088738	LOC135088738	31	16734631	16741443	prohibitin-2-like	prohibitin-2-like
TruW	chr31	16673762	5.9194e-06	135088739	LOC135088739	31	16751847	16775001	protein glass-like	protein glass-like
TruW	chr32	15267768	5.02819e-06	135088914	LOC135088914	32	15174770	15177995	probable glutamate receptor	probable glutamate receptor
TruW	chr32	15267768	5.02819e-06	135088915	LOC135088915	32	15173372	15174465	glutamate receptor 1-like	glutamate receptor 1-like
TruW	chr32	15267768	5.02819e-06	135088916	LOC135088916	32	15181077	15189287	probable glutamate receptor	probable glutamate receptor
TruW	chr32	15267768	5.02819e-06	135088917	LOC135088917	32	15198811	15199401	uncharacterized LOC135088917
TruW	chr32	15267768	5.02819e-06	135088918	LOC135088918	32	15203353	15207057	uncharacterized LOC135088918
TruW	chr32	15267768	5.02819e-06	135088919	LOC135088919	32	15211309	15217580	glutamate receptor ionotropic, kainate 2-like	glutamate receptor ionotropic, delta-2-like|glutamate receptor ionotropic, kainate 2-like
TruW	chr32	15267768	5.02819e-06	135088920	LOC135088920	32	15219723	15223914	glutamate receptor ionotropic, delta-1-like	glutamate receptor ionotropic, delta-1-like
TruW	chr32	15267768	5.02819e-06	135088921	LOC135088921	32	15227790	15234599	glutamate receptor ionotropic, delta-1-like	glutamate receptor ionotropic, delta-1-like
TruW	chr32	15267768	5.02819e-06	135088922	LOC135088922	32	15241675	15248524	glutamate receptor ionotropic, kainate glr-3-like	glutamate receptor ionotropic, kainate glr-3-like
TruW	chr32	15267768	5.02819e-06	135088923	LOC135088923	32	15253345	15258991	glutamate receptor ionotropic, delta-2-like	glutamate receptor ionotropic, delta-2-like
TruW	chr32	15267768	5.02819e-06	135088924	LOC135088924	32	15262676	15267163	glutamate receptor ionotropic, delta-1-like	glutamate receptor ionotropic, delta-1-like
TruW	chr32	15267768	5.02819e-06	135088925	LOC135088925	32	15260397	15262628	uncharacterized LOC135088925	uncharacterized protein LOC135088925
TruW	chr32	15267768	5.02819e-06	135088926	LOC135088926	32	15268084	15281827	glutamate receptor ionotropic, kainate glr-3-like	glutamate receptor ionotropic, kainate glr-3-like
TruW	chr32	15267768	5.02819e-06	135088927	LOC135088927	32	15283402	15285269	uncharacterized LOC135088927	uncharacterized protein LOC135088927
TruW	chr32	15267768	5.02819e-06	135088928	LOC135088928	32	15285582	15290740	glutamate receptor-like	glutamate receptor-like
TruW	chr32	15267768	5.02819e-06	135088929	LOC135088929	32	15313473	15316235	uncharacterized LOC135088929	uncharacterized protein LOC135088929
TruW	chr32	15267768	5.02819e-06	135088930	LOC135088930	32	15318986	15325881	probable glutamate receptor	probable glutamate receptor
TruW	chr32	15267768	5.02819e-06	135089252	LOC135089252	32	15048548	15197726	uncharacterized LOC135089252
TruW	chr32	15267768	5.02819e-06	135089253	LOC135089253	32	15297377	15308334	glutamate receptor 4-like	glutamate receptor 4-like
TruW	chr32	15267768	5.02819e-06	135089254	LOC135089254	32	15292041	15294961	uncharacterized LOC135089254	uncharacterized protein LOC135089254
TruW	chr32	15267768	5.02819e-06	135089255	LOC135089255	32	15295237	15296967	glutamate receptor U1-like	glutamate receptor U1-like
TruW	chr32	15267768	5.02819e-06	135089257	LOC135089257	32	15350616	15398623	uncharacterized LOC135089257
TruW	chr32	15925663	4.7945e-06	135089264	LOC135089264	32	15825620	15852611	angiomotin-like	angiomotin-like|uncharacterized protein LOC135089264
TruW	chr32	15925663	4.7945e-06	135089266	LOC135089266	32	15821097	15828721	beta-1,3-galactosyltransferase 5-like	beta-1,3-galactosyltransferase 1-like|beta-1,3-galactosyltransferase 5-like
TruW	chr32	15925663	4.7945e-06	135089267	LOC135089267	32	15854584	15864814	spindle assembly abnormal protein 6 homolog	spindle assembly abnormal protein 6 homolog
TruW	chr32	15925663	4.7945e-06	135089268	LOC135089268	32	15866405	15943941	uncharacterized LOC135089268	uncharacterized protein LOC135089268
TruW	chr32	15925663	4.7945e-06	135089271	LOC135089271	32	16006253	16025921	armadillo-like helical domain-containing protein 3	armadillo-like helical domain-containing protein 3
TruW	chr33	11065102	7.32097e-06	135089454	LOC135089454	33	11063980	11074416	uncharacterized LOC135089454	uncharacterized protein LOC135089454
TruW	chr33	11065102	7.32097e-06	135089486	LOC135089486	33	11076490	11079250	uncharacterized LOC135089486	uncharacterized protein LOC135089486
TruW	chr33	11065102	7.32097e-06	135089488	LOC135089488	33	11083057	11086592	keratin, type I cytoskeletal 9-like	keratin, type I cytoskeletal 9-like
TruW	chr33	11065102	7.32097e-06	135089677	LOC135089677	33	10968921	11009837	ras-specific guanine nucleotide-releasing factor 2-like	LOW QUALITY PROTEIN: ras-specific guanine nucleotide-releasing factor 2-like
TruW	chr33	11065102	7.32097e-06	135089679	Yif1	33	11026679	11034948	Yip1d-interacting factor 1	protein YIF1B-like
TruW	chr33	11065102	7.32097e-06	135089680	LOC135089680	33	11046546	11054044	phosrestin-1-like	phosrestin-1-like
TruW	chr33	11065102	7.32097e-06	135089681	ND-23	33	11023431	11026500	NADH dehydrogenase (ubiquinone) 23 kDa subunit	NADH-ubiquinone oxidoreductase subunit 8-like
TruW	chr33	11065102	7.32097e-06	135089682	LOC135089682	33	11037107	11049061	uncharacterized LOC135089682	uncharacterized protein LOC135089682
TruW	chr33	11065102	7.32097e-06	135089683	LOC135089683	33	11088525	11091667	uncharacterized LOC135089683	uncharacterized protein LOC135089683
TruW	chr33	11065102	7.32097e-06	135089684	LOC135089684	33	11058710	11090028	uncharacterized LOC135089684	uncharacterized protein LOC135089684
TruW	chr33	11065102	7.32097e-06	135089685	LOC135089685	33	11091692	11092807	uncharacterized LOC135089685	uncharacterized protein LOC135089685
TruW	chr33	11065102	7.32097e-06	135089686	AlaRS	33	11094165	11100501	alanine--tRNA ligase, cytoplasmic	alanine--tRNA ligase, cytoplasmic-like
TruW	chr33	11065102	7.32097e-06	135089687	LOC135089687	33	11103277	11107996	uncharacterized LOC135089687	uncharacterized protein LOC135089687
TruW	chr33	11065102	7.32097e-06	135089688	LOC135089688	33	11100611	11103277	uncharacterized LOC135089688
TruW	chr33	11065102	7.32097e-06	135089689	LOC135089689	33	11111623	11146000	NADPH oxidase 5-like	NADPH oxidase 5-like
TruW	chr34	15472120	4.11486e-07	135089954	LOC135089954	34	15458014	15460312	uncharacterized LOC135089954	uncharacterized protein LOC135089954
TruW	chr34	15472120	4.11486e-07	135089977	LOC135089977	34	15464597	15473351	uncharacterized LOC135089977	uncharacterized protein LOC135089977
TruW	chr34	15472120	4.11486e-07	135090262	cac	34	15096185	15386605	calcium voltage-gated channel subunit cacophony	voltage-dependent calcium channel type A subunit alpha-1-like
TruW	chr34	15472120	4.11486e-07	135090264	Axud1	34	15403761	15441247	AXIN1 up-regulated 1	uncharacterized protein LOC135090264
TruW	chr34	15472120	4.11486e-07	135090265	l(3)80Fg	34	15477643	15501089	dnaJ homolog subfamily C member 16 l(3)80Fg	dnaJ homolog subfamily C member 16-like
TruW	chr34	15472120	4.11486e-07	135090266	LOC135090266	34	15502329	15518175	lysine-specific demethylase PHF2-like	histone lysine demethylase PHF8-like|lysine-specific demethylase PHF2-like
TruW	chr34	15472120	4.11486e-07	135090268	YL-1	34	15521172	15535198	Vacuolar protein sorting-associated protein YL-1	vacuolar protein sorting-associated protein 72 homolog
TruW	chr34	15472120	4.11486e-07	135090270	LOC135090270	34	15538521	15595836	uncharacterized LOC135090270	LOW QUALITY PROTEIN: uncharacterized protein LOC135090270
TruW	chr35	2527449	9.69846e-06	135090398	LOC135090398	35	2622161	2622952	cyclic AMP-responsive element-binding protein 5-like	cyclic AMP-responsive element-binding protein 5-like
TruW	chr35	2527449	9.69846e-06	135090550	LOC135090550	35	2437019	2528395	homeobox protein SIX1-like	homeobox protein SIX1-like
TruW	chr35	2527449	9.69846e-06	135090553	LOC135090553	35	2186118	2436938	uncharacterized LOC135090553	uncharacterized protein LOC135090553
TruW	chr36	2732612	3.51437e-06	135090773	LOC135090773	36	2633490	2640483	uncharacterized LOC135090773	uncharacterized protein LOC135090773
TruW	chr36	3013788	1.51472e-06	135090777	LOC135090777	36	3084589	3089442	uncharacterized LOC135090777
TruW	chr36	3352254	8.81224e-06	135090780	LOC135090780	36	3311472	3313032	uncharacterized LOC135090780
TruW	chr36	5681593	8.49624e-07	135090782	LOC135090782	36	5671205	5675926	axonemal dynein light intermediate polypeptide 1-like	axonemal dynein light intermediate polypeptide 1-like
TruW	chr36	3086748	6.31941e-06	135090796	LOC135090796	36	3171385	3172191	uncharacterized LOC135090796	uncharacterized protein LOC135090796
TruW	chr36	4050334	2.08275e-06	135090816	LOC135090816	36	4126905	4130329	uncharacterized LOC135090816
TruW	chr36	2732612	3.51437e-06	135090825	LOC135090825	36	2656127	2659674	uncharacterized LOC135090825	uncharacterized protein LOC135090825
TruW	chr36	2732612	3.51437e-06	135090826	LOC135090826	36	2702798	2906313	serine/threonine-protein phosphatase 6 regulatory ankyrin repeat subunit C-like	serine/threonine-protein phosphatase 6 regulatory ankyrin repeat subunit C-like
TruW	chr36	2941494	6.88261e-06	135090827	LOC135090827	36	2993037	3055983	putative glucosylceramidase 3	putative glucosylceramidase 3
TruW	chr36	3352254	8.81224e-06	135090828	LOC135090828	36	3275237	3277242	uncharacterized LOC135090828
TruW	chr36	3352254	8.81224e-06	135090829	gry	36	3373457	3566730	trafficking protein particle complex subunit 11 gry	trafficking protein particle complex subunit 11-like
TruW	chr36	3352254	8.81224e-06	135090830	LOC135090830	36	3332850	3365706	uncharacterized LOC135090830
TruW	chr36	5681593	8.49624e-07	135090858	LOC135090858	36	5574793	5583059	calcium-binding protein P-like	calcium-binding protein P-like
TruW	chr36	5681593	8.49624e-07	135090860	LOC135090860	36	5592106	5622957	uncharacterized LOC135090860	uncharacterized protein LOC135090860
TruW	chr36	5681593	8.49624e-07	135090862	LOC135090862	36	5624157	5665069	rabankyrin-5-like	rabankyrin-5-like
TruW	chr36	5681593	8.49624e-07	135090863	LOC135090863	36	5653252	5660427	uncharacterized LOC135090863	uncharacterized protein LOC135090863
TruW	chr36	5681593	8.49624e-07	135090864	LOC135090864	36	5665616	5670737	renalase-like	renalase-like
TruW	chr36	5681593	8.49624e-07	135090865	Yip1d1	36	5677073	5698505	Yip1 domain-containing 1	LOW QUALITY PROTEIN: protein YIPF5-like
TruW	chr36	5681593	8.49624e-07	135090866	LOC135090866	36	5700071	5707450	uncharacterized LOC135090866
TruW	chr36	5681593	8.49624e-07	135090867	LOC135090867	36	5730889	5792229	mucin-2-like	mucin-2-like
TruW	chr36	5681593	8.49624e-07	135090868	LOC135090868	36	5708051	5719117	lateral signaling target protein 2 homolog	cyclin-T1-like|lateral signaling target protein 2 homolog
TruW	chr36	5681593	8.49624e-07	135090869	LOC135090869	36	5721092	5726307	PRADC1-like protein	PRADC1-like protein
TruW	chr38	12180504	9.67128e-06	135091580	LOC135091580	38	12164935	12166209	uncharacterized LOC135091580
TruW	chr38	12180504	9.67128e-06	135091783	LOC135091783	38	12081040	12212578	acetylcholine receptor subunit alpha-like 1	LOW QUALITY PROTEIN: acetylcholine receptor subunit alpha-like 1
TruW	chr38	12180504	9.67128e-06	135091784	LOC135091784	38	12079527	12081343	uncharacterized LOC135091784
TruW	chr41	11189694	1.27472e-06	135092969	LOC135092969	41	11070948	11223992	cell adhesion molecule Dscam1-like	cell adhesion molecule Dscam1-like
TruW	chr43	11682284	8.5135e-06	135093671	LOC135093671	43	11713718	11720431	lactoylglutathione lyase-like	lactoylglutathione lyase-like
TruW	chr43	11682284	8.5135e-06	135093673	Cad96Cb	43	11723104	11820620	protocadherin Fat 4-like Cad96Ca	protocadherin Fat 3-like
TruW	chr43	11682284	8.5135e-06	135093743	LOC135093743	43	11619877	11631108	uncharacterized LOC135093743
TruW	chr45	5033635	9.01779e-06	135094207	LOC135094207	45	5118242	5125088	histone-lysine N-methyltransferase PRDM9-like	histone-lysine N-methyltransferase PRDM9-like|uncharacterized protein LOC135094207
TruW	chr45	5033635	9.01779e-06	135094208	LOC135094208	45	5063144	5116414	cadherin-86C-like	cadherin-86C-like
TruW	chr45	5033635	9.01779e-06	135094212	LOC135094212	45	5133616	5140886	large ribosomal subunit protein eL32-like	large ribosomal subunit protein eL32-like
TruW	chr45	5033635	9.01779e-06	135094213	RpL32	45	5126925	5133591	Ribosomal protein L32	large ribosomal subunit protein eL32-like
TruW	chr45	1542780	8.15775e-06	135094225	LOC135094225	45	1467712	1471968	uncharacterized LOC135094225	uncharacterized protein LOC135094225
TruW	chr45	1542780	8.15775e-06	135094227	LOC135094227	45	1476463	1494166	alpha-(1,3)-fucosyltransferase C-like	alpha-(1,3)-fucosyltransferase C-like
TruW	chr45	1542780	8.15775e-06	135094229	LOC135094229	45	1480478	1483480	pro-resilin-like	pro-resilin-like
TruW	chr45	1542780	8.15775e-06	135094230	LOC135094230	45	1438597	1476041	pro-resilin-like	pro-resilin-like
TruW	chr45	1542780	8.15775e-06	135094231	LOC135094231	45	1439066	1457018	protein lethal(2)essential for life-like	protein lethal(2)essential for life-like
TruW	chr45	1542780	8.15775e-06	135094232	LOC135094232	45	1495752	1515677	mucin-2-like	mucin-2-like
TruW	chr45	1542780	8.15775e-06	135094233	LOC135094233	45	1513772	1515677	probable serine/threonine-protein kinase roco8	probable serine/threonine-protein kinase roco8
TruW	chr45	1542780	8.15775e-06	135094405	LOC135094405	45	1531326	1544025	ATP-dependent RNA helicase DHX30-like	ATP-dependent RNA helicase DHX30-like
TruW	chr45	1542780	8.15775e-06	135094406	LOC135094406	45	1516969	1530580	carbohydrate sulfotransferase 9-like	carbohydrate sulfotransferase 9-like
TruW	chr45	1542780	8.15775e-06	135094407	LOC135094407	45	1545745	1552500	SET domain-containing protein SmydA-8-like	SET domain-containing protein SmydA-8-like
TruW	chr45	1542780	8.15775e-06	135094408	LOC135094408	45	1552906	1618458	uncharacterized LOC135094408	uncharacterized protein LOC135094408
TruW	chr45	5033635	9.01779e-06	135094466	LOC135094466	45	4952845	5007077	dual specificity tyrosine-phosphorylation-regulated kinase 2-like	dual specificity tyrosine-phosphorylation-regulated kinase 2-like
TruW	chr45	5033635	9.01779e-06	135094467	Kua	45	4933985	4950954	Plasmanylethanolamine desaturase Kua	plasmanylethanolamine desaturase 1-like
TruW	chr45	5033635	9.01779e-06	135094471	Psi	45	5009576	5031887	P-element somatic inhibitor	far upstream element-binding protein 2-like
TruW	chr45	5033635	9.01779e-06	135094472	kra	45	5036995	5055538	basic leucine zipper and W2 domain-containing protein kra	protein krasavietz-like|hfb2 protein
TruW	chr45	5033635	9.01779e-06	135094474	LOC135094474	45	5056367	5057333	uncharacterized LOC135094474
TruW	chr47	2425665	6.88031e-06	135094891	LOC135094891	47	2419225	2437138	signal-induced proliferation-associated 1-like protein 3	signal-induced proliferation-associated 1-like protein 1|signal-induced proliferation-associated 1-like protein 2|signal-induced proliferation-associated 1-like protein 3
TruW	chr47	2425665	6.88031e-06	135094894	LOC135094894	47	2375279	2387345	nucleolar protein dao-5-like	nucleolar protein dao-5-like
TruW	chr47	2425665	6.88031e-06	135094895	Taf3	47	2458219	2478279	TBP-associated factor 3	transcription initiation factor TFIID subunit 3-like
TruW	chr47	2425665	6.88031e-06	135094896	LOC135094896	47	2443597	2460070	transport and Golgi organization protein 6 homolog	serine/arginine repetitive matrix protein 1-like|transport and Golgi organization protein 6 homolog
TruW	chr47	2425665	6.88031e-06	135094897	LOC135094897	47	2388078	2394196	ankyrin repeat domain-containing protein 6-like	ankyrin repeat domain-containing protein 6-like
TruW	chr47	2425665	6.88031e-06	135094898	Med	47	2347184	2375141	Smad/Smad4 homolog Medea	mothers against decapentaplegic homolog 4-like
TruW	chr47	2425665	6.88031e-06	135094901	LOC135094901	47	2404563	2419050	protein shifted-like	protein shifted-like
TruW	chr47	2425665	6.88031e-06	135094902	LOC135094902	47	2488900	2503143	isocitrate dehydrogenase [NADP], mitochondrial-like	isocitrate dehydrogenase [NADP], mitochondrial-like
TruW	chr47	2425665	6.88031e-06	135094906	LOC135094906	47	2479072	2485057	SOSS complex subunit B2-like	SOSS complex subunit B2-like
TruW	chr47	2425665	6.88031e-06	135094907	LOC135094907	47	2398594	2404426	EKC/KEOPS complex subunit TPRKB-like	EKC/KEOPS complex subunit TPRKB-like
TruW	chr47	2425665	6.88031e-06	135094908	Cypl	47	2395391	2400534	peptidyl-prolyl cis-trans isomerase-like 1 Cypl	peptidyl-prolyl cis-trans isomerase-like 1
TruW	chr47	2425665	6.88031e-06	135094909	LOC135094909	47	2326506	2348742	microtubule-associated proteins 1A/1B light chain 3C-like	microtubule-associated proteins 1A/1B light chain 3C-like
TruW	chr47	2425665	6.88031e-06	135094911	LOC135094911	47	2437200	2442859	V-type proton ATPase 16 kDa proteolipid subunit c	V-type proton ATPase 16 kDa proteolipid subunit c
TruW	chr47	2425665	6.88031e-06	135094912	LOC135094912	47	2315776	2326129	uncharacterized LOC135094912
TruW	chr47	2425665	6.88031e-06	135094913	LOC135094913	47	2504634	2520325	NAD(P) transhydrogenase, mitochondrial-like	NAD(P) transhydrogenase, mitochondrial-like
WEC	chr2	40120906	7.72336e-07	135106882	LOC135106882	2	40190966	40193846	uncharacterized LOC135106882
WEC	chr2	37765876	3.02287e-06	135114633	LOC135114633	2	37593950	37696807	homeotic protein distal-less-like	homeobox protein Hox-A3-like|homeotic protein distal-less-like|uncharacterized protein LOC135114633
WEC	chr2	37765876	3.02287e-06	135114688	LOC135114688	2	37598135	37760262	uncharacterized LOC135114688
WEC	chr2	37765876	3.02287e-06	135114693	LOC135114693	2	37812331	37819807	uncharacterized LOC135114693	uncharacterized protein LOC135114693
WEC	chr2	37765876	3.02287e-06	135114702	LOC135114702	2	37839697	37856891	homeotic protein distal-less-like	homeotic protein distal-less-like
WEC	chr2	40120906	7.72336e-07	135114982	LOC135114982	2	40001395	40116386	beta-1,4-glucuronyltransferase 1-like	beta-1,4-glucuronyltransferase 1-like
WEC	chr2	40120906	7.72336e-07	135114992	LOC135114992	2	40136970	40179538	chondroadherin-like protein	chondroadherin-like protein
WEC	chr2	40120906	7.72336e-07	135115002	PIG-A	2	40118452	40126908	phosphatidylinositol glycan anchor biosynthesis class A	phosphatidylinositol N-acetylglucosaminyltransferase subunit A-like
WEC	chr2	40120906	7.72336e-07	135115011	LOC135115011	2	40125605	40136539	carbohydrate sulfotransferase 11-like	carbohydrate sulfotransferase 11-like
WEC	chr2	40120906	7.72336e-07	135115021	LOC135115021	2	40198904	40201498	oplophorus-luciferin 2-monooxygenase non-catalytic subunit-like	oplophorus-luciferin 2-monooxygenase non-catalytic subunit-like
WEC	chr2	40120906	7.72336e-07	135115026	LOC135115026	2	40206244	40333918	anoctamin-8-like	anoctamin-8-like
WEC	chr3	5491885	4.03286e-06	135088819	LOC135088819	3	5388211	5412257	uncharacterized LOC135088819	uncharacterized protein LOC135088819
WEC	chr3	5491885	4.03286e-06	135089481	LOC135089481	3	5507955	5544426	uncharacterized LOC135089481
WEC	chr3	40371752	3.01876e-06	135096070	LOC135096070	3	40266391	40280975	uncharacterized LOC135096070
WEC	chr3	40371752	3.01876e-06	135096081	LOC135096081	3	40287028	40293987	uncharacterized LOC135096081
WEC	chr3	40371752	3.01876e-06	135096088	LOC135096088	3	40297109	40316593	phosphatidylinositol transfer protein	phosphatidylinositol transfer protein alpha isoform-like|phosphatidylinositol transfer protein beta isoform-like
WEC	chr3	40371752	3.01876e-06	135096118	LOC135096118	3	40320648	40334182	phosphatidylinositol transfer protein	phosphatidylinositol transfer protein beta isoform-like
WEC	chr3	40371752	3.01876e-06	135096156	LOC135096156	3	40337119	40345437	phosphatidylinositol transfer protein	phosphatidylinositol transfer protein alpha isoform-like
WEC	chr3	40371752	3.01876e-06	135096166	nvd	3	40349568	40365287	cholesterol 7-desaturase nvd	cholesterol 7-desaturase nvd-like
WEC	chr3	40371752	3.01876e-06	135096169	LOC135096169	3	40407640	40413162	cytochrome P450 307a1-like	cytochrome P450 307a1-like
WEC	chr3	40371752	3.01876e-06	135096174	LOC135096174	3	40468411	40477692	pyridine nucleotide-disulfide oxidoreductase domain-containing protein 2-like	pyridine nucleotide-disulfide oxidoreductase domain-containing protein 2-like
WEC	chr3	40371752	3.01876e-06	135096198	LOC135096198	3	40434484	40466221	fibroblast growth factor 1-like	fibroblast growth factor 1-like
WEC	chr3	5491885	4.03286e-06	135116258	LOC135116258	3	5585783	5607654	uncharacterized LOC135116258
WEC	chr4	33477001	6.55047e-06	135097499	LOC135097499	4	33538060	33548009	uncharacterized LOC135097499
WEC	chr4	5080879	2.19563e-06	135099140	LOC135099140	4	4997802	5001162	uncharacterized LOC135099140	uncharacterized protein LOC135099140
WEC	chr4	5080879	2.19563e-06	135099145	LOC135099145	4	4954254	4986744	lysosomal cobalamin transporter ABCD4-like	lysosomal cobalamin transporter ABCD4-like
WEC	chr4	5080879	2.19563e-06	135099148	LOC135099148	4	4986835	4988303	RNA-binding protein 48-like	RNA-binding protein 48-like
WEC	chr4	5080879	2.19563e-06	135099157	LOC135099157	4	4988815	4993785	c-Myc-binding protein-like	c-Myc-binding protein-like
WEC	chr4	5080879	2.19563e-06	135099171	LOC135099171	4	5005249	5008304	uncharacterized PE-PGRS family protein PE_PGRS54-like	uncharacterized PE-PGRS family protein PE_PGRS54-like
WEC	chr4	5080879	2.19563e-06	135099174	LOC135099174	4	5001605	5011515	uncharacterized LOC135099174
WEC	chr4	5080879	2.19563e-06	135099180	Bap55	4	5049306	5055812	Brahma associated protein 55kD	actin-like protein 6B
WEC	chr4	5080879	2.19563e-06	135099196	LOC135099196	4	5035345	5047309	uroporphyrinogen decarboxylase-like	uroporphyrinogen decarboxylase-like
WEC	chr4	5080879	2.19563e-06	135099213	LOC135099213	4	5015944	5017810	uncharacterized LOC135099213	uncharacterized protein LOC135099213
WEC	chr4	5080879	2.19563e-06	135099225	LOC135099225	4	5018551	5027856	trypsin-3-like	trypsin-3-like
WEC	chr4	5080879	2.19563e-06	135099250	LOC135099250	4	5064975	5251324	putative protein kinase C delta type homolog	nascent polypeptide-associated complex subunit alpha, muscle-specific form-like|putative protein kinase C delta type homolog
WEC	chr4	5080879	2.19563e-06	135099320	LOC135099320	4	5126611	5221815	uncharacterized LOC135099320
WEC	chr4	33477001	6.55047e-06	135100022	LOC135100022	4	33476214	33518245	lachesin-like	lachesin-like
WEC	chr4	33477001	6.55047e-06	135100023	LOC135100023	4	33424410	33433407	transmembrane protein 205-like	transmembrane protein 205-like
WEC	chr4	33477001	6.55047e-06	135100024	LOC135100024	4	33379092	33406652	synaptotagmin-17-like	synaptotagmin-17-like
WEC	chr4	33477001	6.55047e-06	135100025	LOC135100025	4	33421791	33493695	uncharacterized LOC135100025
WEC	chr4	33477001	6.55047e-06	135100026	LOC135100026	4	33531418	33717385	trace amine-associated receptor 8a-like	trace amine-associated receptor 8a-like|uncharacterized protein LOC135100026
WEC	chr4	33477001	6.55047e-06	135100151	LOC135100151	4	33549508	33615690	ran GTPase-activating protein 1-like	ran GTPase-activating protein 1-like
WEC	chr5	21143752	3.04014e-06	135100329	LOC135100329	5	21173859	21176322	neurogenin-1-like	neurogenin-1-like
WEC	chr5	21143752	3.04014e-06	135100331	LOC135100331	5	21159410	21246924	uncharacterized LOC135100331
WEC	chr5	21143752	3.04014e-06	135100650	ScsbetaA	5	21065164	21076410	Succinyl-coenzyme A synthetase beta subunit, ADP-forming	succinate--CoA ligase [ADP-forming] subunit beta, mitochondrial-like
WEC	chr5	21143752	3.04014e-06	135100651	LOC135100651	5	20970092	21062657	neuropeptide CCHamide-1 receptor-like	neuropeptide CCHamide-1 receptor-like
WEC	chr5	21143752	3.04014e-06	135100652	LOC135100652	5	21076297	21083895	steroid receptor RNA activator 1-like	steroid receptor RNA activator 1-like
WEC	chr5	21143752	3.04014e-06	135100653	zetaCOP	5	21085301	21094087	COPI coat complex subunit zeta	coatomer subunit zeta-1-like
WEC	chr7	13037529	5.91417e-06	135101764	LOC135101764	7	13042427	13043064	uncharacterized LOC135101764	uncharacterized protein LOC135101764
WEC	chr7	7750849	4.28694e-06	135101972	LOC135101972	7	7579089	7668540	chordin-like protein 1	chordin-like protein 1
WEC	chr7	7750849	4.28694e-06	135101974	mio	7	7730825	7745672	GATOR complex protein mio	GATOR2 complex protein MIOS-A-like
WEC	chr7	7750849	4.28694e-06	135101975	LOC135101975	7	7750607	7761827	uncharacterized LOC135101975	uncharacterized protein LOC135101975
WEC	chr7	7750849	4.28694e-06	135101976	lsn	7	7746039	7777796	vacuolar-sorting protein SNF8	vacuolar-sorting protein SNF8-like
WEC	chr7	7750849	4.28694e-06	135101977	LOC135101977	7	7814778	7908345	G-protein coupled receptor dmsr-1-like	G-protein coupled receptor dmsr-1-like
WEC	chr7	7750849	4.28694e-06	135101978	Mapmodulin	7	7779279	7802056	acidic leucine-rich nuclear phosphoprotein 32 mapmodulin	acidic leucine-rich nuclear phosphoprotein 32 family member A-like
WEC	chr7	13037529	5.91417e-06	135102087	LOC135102087	7	12841360	13042084	cAMP-dependent protein kinase inhibitor gamma-like	cAMP-dependent protein kinase inhibitor gamma-like
WEC	chr7	13037529	5.91417e-06	135102089	LOC135102089	7	13082604	13204814	uncharacterized LOC135102089	uncharacterized protein LOC135102089
WEC	chr7	13037529	5.91417e-06	135102091	LOC135102091	7	13076048	13081726	COMM domain-containing protein 3-like	COMM domain-containing protein 3-like
WEC	chr8	16102555	4.89906e-07	135102549	LOC135102549	8	16107802	16109283	uncharacterized LOC135102549	uncharacterized protein LOC135102549
WEC	chr8	16102555	4.89906e-07	135102861	LOC135102861	8	16162125	16257081	probable G-protein coupled receptor No18	probable G-protein coupled receptor No18
WEC	chr8	16102555	4.89906e-07	135102862	LOC135102862	8	16137582	16242509	uncharacterized LOC135102862
WEC	chr9	10681081	4.29854e-06	135103244	Unc-115a	9	10589631	10697944	Uncoordinated 115a	uncharacterized protein LOC135103244
WEC	chr9	10681081	4.29854e-06	135103562	LOC135103562	9	10661869	10669867	uncharacterized LOC135103562	uncharacterized protein LOC135103562
WEC	chr9	10681081	4.29854e-06	135103564	LOC135103564	9	10699811	10708216	uncharacterized LOC135103564
WEC	chr9	10681081	4.29854e-06	135103565	LOC135103565	9	10700727	10711434	uncharacterized LOC135103565
WEC	chr9	10681081	4.29854e-06	135103566	LOC135103566	9	10712480	10717619	UPF0764 protein C16orf89 homolog	UPF0764 protein C16orf89 homolog
WEC	chr9	10681081	4.29854e-06	135103567	aPKC	9	10720609	10821599	protein kinase C iota type	atypical protein kinase C-like
WEC	chr12	5755400	6.49687e-06	135105413	LOC135105413	12	5757858	5759261	cuticle protein AM1159-like	cuticle protein AM1159-like
WEC	chr12	16638918	9.65868e-07	135105434	LOC135105434	12	16602057	16603538	uncharacterized LOC135105434
WEC	chr12	984284	7.78714e-07	135105496	LOC135105496	12	717180	915003	WAS/WASL-interacting protein family member 1-like	WAS/WASL-interacting protein family member 1-like
WEC	chr12	5755400	6.49687e-06	135105595	LOC135105595	12	5659653	5661185	cuticle protein AM1159-like	cuticle protein AM1159-like
WEC	chr12	5755400	6.49687e-06	135105596	LOC135105596	12	5733975	5735424	cuticle protein AM1159-like	cuticle protein AM1159-like
WEC	chr12	5755400	6.49687e-06	135105597	LOC135105597	12	5741284	5742856	cuticle protein AM1159-like	cuticle protein AM1159-like
WEC	chr12	5755400	6.49687e-06	135105598	LOC135105598	12	5666041	5667987	cuticle protein AM1159-like	cuticle protein AM1159-like
WEC	chr12	5755400	6.49687e-06	135105599	LOC135105599	12	5704698	5705986	cuticle protein AM/CP1114-like	cuticle protein AM/CP1114-like
WEC	chr12	5755400	6.49687e-06	135105600	LOC135105600	12	5700859	5701969	cuticle protein AM1239-like	cuticle protein AM1239-like
WEC	chr12	5755400	6.49687e-06	135105601	LOC135105601	12	5715756	5716988	cuticle protein AMP1B-like	cuticle protein AMP1B-like
WEC	chr12	5755400	6.49687e-06	135105602	LOC135105602	12	5835645	5839584	cuticle protein AM1199-like	LOW QUALITY PROTEIN: cuticle protein AM1199-like
WEC	chr12	5755400	6.49687e-06	135105603	LOC135105603	12	5851929	5865390	uncharacterized LOC135105603
WEC	chr12	6601072	5.26895e-06	135105631	LOC135105631	12	6600097	6705986	carbonic anhydrase-related protein 10-like	carbonic anhydrase-related protein 10-like
WEC	chr12	6601072	5.26895e-06	135105633	LOC135105633	12	6623550	6737522	uncharacterized LOC135105633
WEC	chr12	16638918	9.65868e-07	135105776	LOC135105776	12	16627755	16640292	sorbitol dehydrogenase-like	sorbitol dehydrogenase-like
WEC	chr12	16638918	9.65868e-07	135105777	LOC135105777	12	16606316	16625931	sorbitol dehydrogenase-like	sorbitol dehydrogenase-like
WEC	chr12	16638918	9.65868e-07	135105778	LOC135105778	12	16630456	16637931	2-amino-3-carboxymuconate-6-semialdehyde decarboxylase-like	2-amino-3-carboxymuconate-6-semialdehyde decarboxylase-like
WEC	chr12	16638918	9.65868e-07	135105779	LOC135105779	12	16588823	16598382	uncharacterized LOC135105779
WEC	chr12	16638918	9.65868e-07	135105780	LOC135105780	12	16527371	16608186	uncharacterized LOC135105780
WEC	chr12	16638918	9.65868e-07	135105781	LOC135105781	12	16653557	16794975	beta-1 adrenergic receptor-like	beta-1 adrenergic receptor-like
WEC	chr13	5391581	4.0375e-06	135106364	zfh2	13	5332652	5376499	Zn finger homeodomain 2	zinc finger homeobox protein 3-like
WEC	chr13	5391581	4.0375e-06	135106366	LOC135106366	13	5438757	5480848	uncharacterized LOC135106366
WEC	chr14	17778645	5.84295e-06	135106967	Rab3GAP1	14	17692812	17708105	RAB3 GTPase activating protein subunit 1	rab3 GTPase-activating protein catalytic subunit-like
WEC	chr14	17778645	5.84295e-06	135106969	LOC135106969	14	17708360	17721161	mitochondrial carrier homolog 2-like	mitochondrial carrier homolog 2-like
WEC	chr14	17778645	5.84295e-06	135106970	LOC135106970	14	17685293	17688719	pulmonary surfactant-associated protein D-like	pulmonary surfactant-associated protein D-like
WEC	chr14	17778645	5.84295e-06	135106971	LOC135106971	14	17688505	17692822	perlucin-like protein	perlucin-like protein
WEC	chr14	17778645	5.84295e-06	135106972	LOC135106972	14	17726943	17740858	uncharacterized LOC135106972	uncharacterized protein LOC135106972
WEC	chr14	17778645	5.84295e-06	135106973	LOC135106973	14	17746439	17769516	golgin subfamily B member 1-like	golgin subfamily B member 1-like
WEC	chr14	21631137	3.84979e-06	135107013	Klc	14	21470262	21570717	kinesin light chain	kinesin light chain-like
WEC	chr14	21631137	3.84979e-06	135107015	LOC135107015	14	21571606	21579740	protein arginine methyltransferase NDUFAF7, mitochondrial-like	protein arginine methyltransferase NDUFAF7, mitochondrial-like
WEC	chr14	21631137	3.84979e-06	135107016	tyn	14	21581129	21670329	trynity	uncharacterized protein LOC135107016
WEC	chr14	17778645	5.84295e-06	135107130	LOC135107130	14	17864495	18007597	uncharacterized LOC135107130	uncharacterized protein LOC135107130
WEC	chr15	22404281	1.60448e-07	135107222	LOC135107222	15	22427318	22428820	uncharacterized LOC135107222	uncharacterized protein LOC135107222
WEC	chr15	22404281	1.60448e-07	135107223	LOC135107223	15	22431052	22432386	uncharacterized LOC135107223	uncharacterized protein LOC135107223
WEC	chr15	22404281	1.60448e-07	135107224	LOC135107224	15	22441843	22443855	uncharacterized LOC135107224	uncharacterized protein LOC135107224
WEC	chr15	22404281	1.60448e-07	135107225	LOC135107225	15	22446847	22466299	uncharacterized LOC135107225
WEC	chr15	22404281	1.60448e-07	135107667	LOC135107667	15	22335983	22345149	endoplasmic reticulum-Golgi intermediate compartment protein 1-like	endoplasmic reticulum-Golgi intermediate compartment protein 1-like
WEC	chr15	22404281	1.60448e-07	135107668	LOC135107668	15	22353796	22369172	uncharacterized LOC135107668	uncharacterized protein LOC135107668
WEC	chr15	22404281	1.60448e-07	135107669	LOC135107669	15	22358530	22365454	uncharacterized LOC135107669
WEC	chr15	22404281	1.60448e-07	135107674	LOC135107674	15	22266084	22322357	WSCD family member AAEL009094-like	WSCD family member AAEL009094-like
WEC	chr15	22404281	1.60448e-07	135107675	LOC135107675	15	22300178	22326255	uncharacterized LOC135107675
WEC	chr15	22404281	1.60448e-07	135107676	LSm7	15	22327409	22329733	U6 snRNA-associated Sm-like protein LSm7	U6 snRNA-associated Sm-like protein LSm7
WEC	chr15	22404281	1.60448e-07	135107677	LOC135107677	15	22372591	22382763	uncharacterized LOC135107677	uncharacterized protein LOC135107677
WEC	chr15	22404281	1.60448e-07	135107678	LOC135107678	15	22414149	22418683	U3 small nucleolar ribonucleoprotein protein IMP3-like	LOW QUALITY PROTEIN: U3 small nucleolar ribonucleoprotein protein IMP3-like
WEC	chr15	22404281	1.60448e-07	135107679	Lapsyn	15	22433029	22437560	Leucine-rich repeat activity-regulated protein at synapses	chondroadherin-like protein
WEC	chr15	22404281	1.60448e-07	135107680	LOC135107680	15	22437124	22439934	uncharacterized LOC135107680	uncharacterized protein LOC135107680
WEC	chr15	22404281	1.60448e-07	135107681	LOC135107681	15	22493375	22567719	glycine receptor subunit alpha-2-like	glycine receptor subunit alpha-2-like|uncharacterized protein LOC135107681
WEC	chr17	5646195	3.08503e-06	135108369	LOC135108369	17	5714669	5759754	glutamate-gated chloride channel-like	glutamate-gated chloride channel-like
WEC	chr17	15103926	4.79038e-06	135108504	LOC135108504	17	15170279	15369330	uncharacterized LOC135108504	uncharacterized protein LOC135108504
WEC	chr17	15103926	4.79038e-06	135108505	LOC135108505	17	15063285	15073370	uncharacterized LOC135108505	uncharacterized protein LOC135108505
WEC	chr17	15103926	4.79038e-06	135108507	LOC135108507	17	15073176	15253854	uncharacterized LOC135108507
WEC	chr17	5646195	3.08503e-06	135108661	LOC135108661	17	5501336	5600729	uncharacterized LOC135108661
WEC	chr18	23106362	3.05036e-06	135109384	LOC135109384	18	23043081	23087118	uncharacterized LOC135109384	uncharacterized protein LOC135109384
WEC	chr18	23106362	3.05036e-06	135109385	blw	18	23015658	23022327	ATP synthase subunit alpha blw, mitochondrial	ATP synthase subunit alpha, mitochondrial
WEC	chr18	23106362	3.05036e-06	135109386	RpL7	18	23007197	23010850	ribosomal protein L7	large ribosomal subunit protein uL30-like
WEC	chr18	23106362	3.05036e-06	135109387	LOC135109387	18	23022321	23029636	twisted gastrulation protein homolog 1-B-like	twisted gastrulation protein homolog 1-B-like
WEC	chr18	23106362	3.05036e-06	135109388	LOC135109388	18	23030749	23034803	dehydrogenase/reductase SDR family member 11-like	dehydrogenase/reductase SDR family member 11-like
WEC	chr18	23106362	3.05036e-06	135109389	LOC135109389	18	23035642	23045580	dehydrogenase/reductase SDR family member 11-like	dehydrogenase/reductase SDR family member 11-like
WEC	chr18	23106362	3.05036e-06	135109390	LOC135109390	18	23064515	23066927	facilitated trehalose transporter Tret1-like	facilitated trehalose transporter Tret1-like
WEC	chr18	23106362	3.05036e-06	135109391	LOC135109391	18	23011780	23015329	adenylate cyclase CyaB-like	adenylate cyclase CyaB-like
WEC	chr18	23106362	3.05036e-06	135109392	LOC135109392	18	23050025	23056784	uncharacterized LOC135109392
WEC	chr18	23106362	3.05036e-06	135109394	LOC135109394	18	23025463	23035592	uncharacterized LOC135109394
WEC	chr18	19717850	9.14744e-06	135109407	LOC135109407	18	19644509	19647156	uncharacterized LOC135109407
WEC	chr18	23106362	3.05036e-06	135109414	LOC135109414	18	23097022	23204144	uncharacterized LOC135109414
WEC	chr19	15853483	7.01807e-06	135109730	LOC135109730	19	15687008	15837931	neprilysin-3-like	neprilysin-3-like|uncharacterized protein LOC135109730
WEC	chr19	15853483	7.01807e-06	135109732	LOC135109732	19	15837393	15844284	uncharacterized LOC135109732
WEC	chr19	15853483	7.01807e-06	135109734	LOC135109734	19	15845645	15853756	glutamic acid-rich protein-like	glutamic acid-rich protein-like
WEC	chr19	15853483	7.01807e-06	135109735	LOC135109735	19	15875831	15888460	glutamic acid-rich protein-like	glutamic acid-rich protein-like
WEC	chr19	18828173	1.6962e-06	135109827	LOC135109827	19	18746245	18790382	semaphorin-1A-like	semaphorin-1A-like
WEC	chr19	18828173	1.6962e-06	135109828	Sec10	19	18792769	18804988	Exocyst complex component Sec10	exocyst complex component 5-like
WEC	chr19	18828173	1.6962e-06	135109830	LOC135109830	19	18791069	18795388	uncharacterized LOC135109830
WEC	chr19	18828173	1.6962e-06	135109831	LOC135109831	19	18806041	19070170	uncharacterized LOC135109831	uncharacterized protein LOC135109831
WEC	chr19	15853483	7.01807e-06	135110002	LOC135110002	19	15935610	15949476	uncharacterized LOC135110002	uncharacterized protein LOC135110002
WEC	chr19	15853483	7.01807e-06	135110003	LOC135110003	19	15950214	15955211	uncharacterized protein DDB_G0271670-like	uncharacterized protein DDB_G0271670-like
WEC	chr20	7511151	3.5585e-06	135110204	LOC135110204	20	7399435	7421642	uncharacterized LOC135110204
WEC	chr20	7511151	3.5585e-06	135110205	LOC135110205	20	7464473	7474069	uncharacterized LOC135110205
WEC	chr20	7511151	3.5585e-06	135110206	LOC135110206	20	7492128	7525774	uncharacterized LOC135110206	uncharacterized protein LOC135110206|C-type allatostatin
WEC	chr20	7511151	3.5585e-06	135110207	Sra-1	20	7582843	7624258	Cytoplasmic FMR1-interacting protein Sra-1	cytoplasmic FMR1-interacting protein-like
WEC	chr20	7511151	3.5585e-06	135110787	LOC135110787	20	7539325	7539443	5S ribosomal RNA
WEC	chr21	4430500	6.24684e-06	135110886	LOC135110886	21	4211163	4368522	uncharacterized LOC135110886
WEC	chr21	4430500	6.24684e-06	135110888	LOC135110888	21	4475258	4521738	uncharacterized LOC135110888
WEC	chr21	14835809	3.24069e-06	135111075	LOC135111075	21	14796272	14814214	PAX-interacting protein 1-like	LOW QUALITY PROTEIN: PAX-interacting protein 1-like
WEC	chr21	14835809	3.24069e-06	135111076	LOC135111076	21	14816925	14829568	programmed cell death protein 6-like	programmed cell death protein 6-like
WEC	chr21	14835809	3.24069e-06	135111077	LOC135111077	21	14827172	14841785	uncharacterized LOC135111077	uncharacterized protein LOC135111077
WEC	chr21	14835809	3.24069e-06	135111078	LOC135111078	21	14860257	14904555	uncharacterized LOC135111078	uncharacterized protein LOC135111078
WEC	chr21	21092171	1.95239e-07	135111227	LOC135111227	21	20990320	21006192	nucleoporin p58/p45-like	nucleoporin p58/p45-like
WEC	chr21	21092171	1.95239e-07	135111233	LOC135111233	21	21007764	21146231	uncharacterized LOC135111233	uncharacterized protein LOC135111233
WEC	chr21	21092171	1.95239e-07	135111235	LOC135111235	21	21163789	21259836	dual 3',5'-cyclic-AMP and -GMP phosphodiesterase 11-like	LOW QUALITY PROTEIN: dual 3',5'-cyclic-AMP and -GMP phosphodiesterase 11-like
WEC	chr21	14835809	3.24069e-06	135111287	LOC135111287	21	14534142	14796207	uncharacterized LOC135111287	uncharacterized protein LOC135111287
WEC	chr25	11735334	5.99715e-06	135113207	LOC135113207	25	11776167	11777755	neuropeptide CCHamide-1 receptor-like	neuropeptide CCHamide-1 receptor-like
WEC	chr25	11961960	5.4648e-06	135113208	LOC135113208	25	11999174	12082409	glycine receptor subunit alphaZ1-like	glycine receptor subunit alphaZ1-like
WEC	chr25	17354201	4.06469e-06	135113241	LOC135113241	25	17292901	17456208	uncharacterized LOC135113241
WEC	chr25	11961960	5.4648e-06	135113362	LOC135113362	25	11938573	11944063	uncharacterized LOC135113362	uncharacterized protein LOC135113362
WEC	chr25	11735334	5.99715e-06	135113439	LOC135113439	25	11669984	11677905	uncharacterized LOC135113439	uncharacterized protein LOC135113439
WEC	chr26	13146071	3.79942e-06	135113489	LOC135113489	26	13119723	13122074	uncharacterized protein DDB_G0271670-like	uncharacterized protein DDB_G0271670-like
WEC	chr26	1837953	8.13245e-06	135113568	LOC135113568	26	1846486	1873923	nascent polypeptide-associated complex subunit alpha, muscle-specific form-like	nascent polypeptide-associated complex subunit alpha, muscle-specific form-like
WEC	chr26	1837953	8.13245e-06	135113571	LOC135113571	26	1729824	2125230	uncharacterized LOC135113571
WEC	chr26	8789084	3.80439e-06	135113687	Mer	26	8851787	8864751	ezrin/radixin/moesin family protein merlin	merlin-like
WEC	chr26	8789084	3.80439e-06	135113688	LOC135113688	26	8881630	8894898	dynein regulatory complex subunit 3-like	dynein regulatory complex subunit 3-like
WEC	chr26	8789084	3.80439e-06	135113689	LOC135113689	26	8864344	8889828	TOM1-like protein 2	TOM1-like protein 2
WEC	chr26	8789084	3.80439e-06	135113691	LOC135113691	26	8834306	8851080	sodium channel protein Nach-like	sodium channel protein Nach-like|uncharacterized protein LOC135113691
WEC	chr26	8789084	3.80439e-06	135113692	LOC135113692	26	8501769	8762644	uncharacterized LOC135113692	uncharacterized protein LOC135113692
WEC	chr26	8789084	3.80439e-06	135113693	LOC135113693	26	8841801	8847224	uncharacterized LOC135113693
WEC	chr26	13146071	3.79942e-06	135113751	LOC135113751	26	13079531	13083003	ciliogenesis and planar polarity effector 2-like	ciliogenesis and planar polarity effector 2-like
WEC	chr26	13146071	3.79942e-06	135113752	LOC135113752	26	13083271	13088907	ras-related protein Rab-32B-like	ras-related protein Rab-32B-like
WEC	chr26	13146071	3.79942e-06	135113753	LOC135113753	26	13112186	13143444	trichoplein keratin filament-binding protein-like	trichoplein keratin filament-binding protein-like
WEC	chr26	13146071	3.79942e-06	135113754	LOC135113754	26	13154143	13157034	uncharacterized LOC135113754	uncharacterized protein LOC135113754
WEC	chr26	13146071	3.79942e-06	135113755	LOC135113755	26	13172776	13204467	uncharacterized LOC135113755	uncharacterized protein LOC135113755
WEC	chr26	13146071	3.79942e-06	135113757	LOC135113757	26	13203279	13209223	uncharacterized LOC135113757
WEC	chr26	13146071	3.79942e-06	135113758	LOC135113758	26	13231527	13235457	uncharacterized LOC135113758	uncharacterized protein LOC135113758
WEC	chr26	13146071	3.79942e-06	135113760	Brms1	26	13236078	13258486	breast cancer metastasis-suppressor 1-like protein	breast cancer metastasis-suppressor 1-like protein
WEC	chr28	1355181	3.2883e-07	135114659	LOC135114659	28	1438769	1443754	lipid droplet localized protein-like	lipid droplet localized protein-like
WEC	chr28	1355181	3.2883e-07	135114661	Tmem214	28	1265188	1292020	Transmembrane protein 214	transmembrane protein 214-B-like
WEC	chr28	1355181	3.2883e-07	135114663	LOC135114663	28	1330165	1436428	sodium- and chloride-dependent glycine transporter 1-like	sodium- and chloride-dependent glycine transporter 1-like
WEC	chr28	1355181	3.2883e-07	135114664	LOC135114664	28	1292563	1307690	uncharacterized LOC135114664	uncharacterized protein LOC135114664
WEC	chr28	1355181	3.2883e-07	135114665	LOC135114665	28	1309913	1326559	methionine aminopeptidase 1-like	methionine aminopeptidase 1-like
WEC	chr28	1355181	3.2883e-07	135114666	LOC135114666	28	1314786	1320381	delta-sarcoglycan-like	delta-sarcoglycan-like
WEC	chr28	1355181	3.2883e-07	135114667	LOC135114667	28	1444553	1449572	cell growth regulator with RING finger domain protein 1-like	cell growth regulator with RING finger domain protein 1-like
WEC	chr28	1355181	3.2883e-07	135114672	LOC135114672	28	1345277	1387053	uncharacterized LOC135114672
WEC	chr28	5046232	1.66297e-06	135114764	LOC135114764	28	4851584	4951101	neuromedin-U receptor 1-like	neuromedin-U receptor 1-like
WEC	chr28	5046232	1.66297e-06	135114765	LOC135114765	28	5033043	5061739	WD repeat-containing protein 43-like	WD repeat-containing protein 43-like
WEC	chr28	7001079	3.23627e-06	135114832	LOC135114832	28	6962183	7240069	nuclear receptor coactivator 1-like	LOW QUALITY PROTEIN: nuclear receptor coactivator 1-like
WEC	chr28	1355181	3.2883e-07	135115114	LOC135115114	28	1224660	1261420	transmembrane protein 104-like	transmembrane protein 104-like
WEC	chr28	7001079	3.23627e-06	135115120	LOC135115120	28	6926531	6929258	uncharacterized LOC135115120
WEC	chr28	5046232	1.66297e-06	135115142	LOC135115142	28	5065835	5161767	serine/threonine-protein kinase PLK1-like	serine/threonine-protein kinase PLK1-like
WEC	chr28	7001079	3.23627e-06	135115145	LOC135115145	28	7078564	7078965	uncharacterized LOC135115145	uncharacterized protein LOC135115145
WEC	chr30	14447661	2.44651e-06	135115881	LOC135115881	30	14253164	14367772	neo-calmodulin-like	neo-calmodulin-like
WEC	chr30	14447661	2.44651e-06	135115882	LOC135115882	30	14368252	14371644	uncharacterized LOC135115882
WEC	chr30	14447661	2.44651e-06	135115883	LOC135115883	30	14372379	14385001	PAT complex subunit CCDC47-like	PAT complex subunit CCDC47-like
WEC	chr30	14447661	2.44651e-06	135115885	LOC135115885	30	14450766	14542900	uncharacterized LOC135115885	uncharacterized protein LOC135115885
WEC	chr30	14447661	2.44651e-06	135115886	LOC135115886	30	14398965	14433992	uncharacterized LOC135115886	uncharacterized protein LOC135115886
WEC	chr30	14447661	2.44651e-06	135115887	LOC135115887	30	14388951	14398668	zinc finger CCHC-type and RNA-binding motif-containing protein 1-like	zinc finger CCHC-type and RNA-binding motif-containing protein 1-like
WEC	chr30	14447661	2.44651e-06	135115888	LOC135115888	30	14434267	14443338	regulator of G-protein signaling 10-like	regulator of G-protein signaling 10-like
WEC	chr30	14447661	2.44651e-06	135115890	LOC135115890	30	14395228	14424719	15-hydroxyprostaglandin dehydrogenase [NAD(+)]-like	15-hydroxyprostaglandin dehydrogenase [NAD(+)]-like
WEC	chr30	14447661	2.44651e-06	135115891	LOC135115891	30	14480040	14572628	uncharacterized LOC135115891
WEC	chr30	17299214	6.24445e-06	135115945	LOC135115945	30	17305125	17308563	protein snail-like	protein snail-like
WEC	chr30	17299214	6.24445e-06	135115946	LOC135115946	30	17250700	17252793	protein snail homolog Sna-like	LOW QUALITY PROTEIN: protein snail homolog Sna-like
WEC	chr30	17299214	6.24445e-06	135115948	LOC135115948	30	17328852	17333573	caprin-2-like	caprin-2-like
WEC	chr30	17299214	6.24445e-06	135115949	LOC135115949	30	17282586	17386684	uncharacterized LOC135115949
WEC	chr30	9604685	6.27795e-06	135116060	LOC135116060	30	9595935	9648674	uncharacterized LOC135116060
WEC	chr30	9604685	6.27795e-06	135116076	LOC135116076	30	9650077	9664607	exopolyphosphatase PRUNE1-like	exopolyphosphatase PRUNE1-like
WEC	chr30	17299214	6.24445e-06	135116125	LOC135116125	30	17387451	17389613	uncharacterized LOC135116125	uncharacterized protein LOC135116125
WEC	chr30	9604685	6.27795e-06	135116238	LOC135116238	30	9665102	9672088	MDS1 and EVI1 complex locus protein EVI1-A-like	MDS1 and EVI1 complex locus protein EVI1-A-like
WEC	chr30	9604685	6.27795e-06	135116241	LOC135116241	30	9673938	9890150	uncharacterized LOC135116241	uncharacterized protein LOC135116241
WEC	chr31	16673762	1.22871e-06	135088728	uif	31	16549554	16646915	sushi, von Willebrand factor type A, EGF and pentraxin domain-containing protein uif	uncharacterized protein LOC135088728
WEC	chr31	16673762	1.22871e-06	135088729	LOC135088729	31	16657294	16667785	sulfotransferase 1C4-like	sulfotransferase 1C4-like
WEC	chr31	16673762	1.22871e-06	135088731	RpS27	31	16670168	16675363	ribosomal protein S27	small ribosomal subunit protein eS27
WEC	chr31	16673762	1.22871e-06	135088732	LOC135088732	31	16681680	16691036	UPF0047 protein YjbQ-like	UPF0047 protein YjbQ-like
WEC	chr31	16673762	1.22871e-06	135088733	LOC135088733	31	16705226	16718335	peroxisomal acyl-coenzyme A oxidase 1-like	peroxisomal acyl-coenzyme A oxidase 1-like
WEC	chr31	16673762	1.22871e-06	135088734	LOC135088734	31	16726083	16733572	dipeptidyl peptidase 1-like	dipeptidyl peptidase 1-like
WEC	chr31	16673762	1.22871e-06	135088736	LOC135088736	31	16720305	16724968	WW domain-binding protein 4-like	WW domain-binding protein 4-like
WEC	chr31	16673762	1.22871e-06	135088737	LOC135088737	31	16700410	16704775	coenzyme Q-binding protein COQ10 homolog B, mitochondrial-like	coenzyme Q-binding protein COQ10 homolog B, mitochondrial-like
WEC	chr31	16673762	1.22871e-06	135088738	LOC135088738	31	16734631	16741443	prohibitin-2-like	prohibitin-2-like
WEC	chr31	16673762	1.22871e-06	135088739	LOC135088739	31	16751847	16775001	protein glass-like	protein glass-like
WEC	chr32	15267768	4.14573e-06	135088914	LOC135088914	32	15174770	15177995	probable glutamate receptor	probable glutamate receptor
WEC	chr32	15267768	4.14573e-06	135088915	LOC135088915	32	15173372	15174465	glutamate receptor 1-like	glutamate receptor 1-like
WEC	chr32	15267768	4.14573e-06	135088916	LOC135088916	32	15181077	15189287	probable glutamate receptor	probable glutamate receptor
WEC	chr32	15267768	4.14573e-06	135088917	LOC135088917	32	15198811	15199401	uncharacterized LOC135088917
WEC	chr32	15267768	4.14573e-06	135088918	LOC135088918	32	15203353	15207057	uncharacterized LOC135088918
WEC	chr32	15267768	4.14573e-06	135088919	LOC135088919	32	15211309	15217580	glutamate receptor ionotropic, kainate 2-like	glutamate receptor ionotropic, delta-2-like|glutamate receptor ionotropic, kainate 2-like
WEC	chr32	15267768	4.14573e-06	135088920	LOC135088920	32	15219723	15223914	glutamate receptor ionotropic, delta-1-like	glutamate receptor ionotropic, delta-1-like
WEC	chr32	15267768	4.14573e-06	135088921	LOC135088921	32	15227790	15234599	glutamate receptor ionotropic, delta-1-like	glutamate receptor ionotropic, delta-1-like
WEC	chr32	15267768	4.14573e-06	135088922	LOC135088922	32	15241675	15248524	glutamate receptor ionotropic, kainate glr-3-like	glutamate receptor ionotropic, kainate glr-3-like
WEC	chr32	15267768	4.14573e-06	135088923	LOC135088923	32	15253345	15258991	glutamate receptor ionotropic, delta-2-like	glutamate receptor ionotropic, delta-2-like
WEC	chr32	15267768	4.14573e-06	135088924	LOC135088924	32	15262676	15267163	glutamate receptor ionotropic, delta-1-like	glutamate receptor ionotropic, delta-1-like
WEC	chr32	15267768	4.14573e-06	135088925	LOC135088925	32	15260397	15262628	uncharacterized LOC135088925	uncharacterized protein LOC135088925
WEC	chr32	15267768	4.14573e-06	135088926	LOC135088926	32	15268084	15281827	glutamate receptor ionotropic, kainate glr-3-like	glutamate receptor ionotropic, kainate glr-3-like
WEC	chr32	15267768	4.14573e-06	135088927	LOC135088927	32	15283402	15285269	uncharacterized LOC135088927	uncharacterized protein LOC135088927
WEC	chr32	15267768	4.14573e-06	135088928	LOC135088928	32	15285582	15290740	glutamate receptor-like	glutamate receptor-like
WEC	chr32	15267768	4.14573e-06	135088929	LOC135088929	32	15313473	15316235	uncharacterized LOC135088929	uncharacterized protein LOC135088929
WEC	chr32	15267768	4.14573e-06	135088930	LOC135088930	32	15318986	15325881	probable glutamate receptor	probable glutamate receptor
WEC	chr32	11523701	2.14754e-06	135089191	LOC135089191	32	11552662	11625946	uncharacterized LOC135089191
WEC	chr32	15267768	4.14573e-06	135089252	LOC135089252	32	15048548	15197726	uncharacterized LOC135089252
WEC	chr32	15267768	4.14573e-06	135089253	LOC135089253	32	15297377	15308334	glutamate receptor 4-like	glutamate receptor 4-like
WEC	chr32	15267768	4.14573e-06	135089254	LOC135089254	32	15292041	15294961	uncharacterized LOC135089254	uncharacterized protein LOC135089254
WEC	chr32	15267768	4.14573e-06	135089255	LOC135089255	32	15295237	15296967	glutamate receptor U1-like	glutamate receptor U1-like
WEC	chr32	15267768	4.14573e-06	135089257	LOC135089257	32	15350616	15398623	uncharacterized LOC135089257
WEC	chr34	15472120	2.0444e-06	135089954	LOC135089954	34	15458014	15460312	uncharacterized LOC135089954	uncharacterized protein LOC135089954
WEC	chr34	15472120	2.0444e-06	135089977	LOC135089977	34	15464597	15473351	uncharacterized LOC135089977	uncharacterized protein LOC135089977
WEC	chr34	15472120	2.0444e-06	135090262	cac	34	15096185	15386605	calcium voltage-gated channel subunit cacophony	voltage-dependent calcium channel type A subunit alpha-1-like
WEC	chr34	15472120	2.0444e-06	135090264	Axud1	34	15403761	15441247	AXIN1 up-regulated 1	uncharacterized protein LOC135090264
WEC	chr34	15472120	2.0444e-06	135090265	l(3)80Fg	34	15477643	15501089	dnaJ homolog subfamily C member 16 l(3)80Fg	dnaJ homolog subfamily C member 16-like
WEC	chr34	15472120	2.0444e-06	135090266	LOC135090266	34	15502329	15518175	lysine-specific demethylase PHF2-like	histone lysine demethylase PHF8-like|lysine-specific demethylase PHF2-like
WEC	chr34	15472120	2.0444e-06	135090268	YL-1	34	15521172	15535198	Vacuolar protein sorting-associated protein YL-1	vacuolar protein sorting-associated protein 72 homolog
WEC	chr34	15472120	2.0444e-06	135090270	LOC135090270	34	15538521	15595836	uncharacterized LOC135090270	LOW QUALITY PROTEIN: uncharacterized protein LOC135090270
WEC	chr36	2732612	5.45101e-06	135090773	LOC135090773	36	2633490	2640483	uncharacterized LOC135090773	uncharacterized protein LOC135090773
WEC	chr36	3013788	5.34126e-06	135090777	LOC135090777	36	3084589	3089442	uncharacterized LOC135090777
WEC	chr36	5681593	9.83066e-07	135090782	LOC135090782	36	5671205	5675926	axonemal dynein light intermediate polypeptide 1-like	axonemal dynein light intermediate polypeptide 1-like
WEC	chr36	4050334	2.35572e-06	135090816	LOC135090816	36	4126905	4130329	uncharacterized LOC135090816
WEC	chr36	2732612	5.45101e-06	135090825	LOC135090825	36	2656127	2659674	uncharacterized LOC135090825	uncharacterized protein LOC135090825
WEC	chr36	2732612	5.45101e-06	135090826	LOC135090826	36	2702798	2906313	serine/threonine-protein phosphatase 6 regulatory ankyrin repeat subunit C-like	serine/threonine-protein phosphatase 6 regulatory ankyrin repeat subunit C-like
WEC	chr36	3013788	5.34126e-06	135090827	LOC135090827	36	2993037	3055983	putative glucosylceramidase 3	putative glucosylceramidase 3
WEC	chr36	5681593	9.83066e-07	135090858	LOC135090858	36	5574793	5583059	calcium-binding protein P-like	calcium-binding protein P-like
WEC	chr36	5681593	9.83066e-07	135090860	LOC135090860	36	5592106	5622957	uncharacterized LOC135090860	uncharacterized protein LOC135090860
WEC	chr36	5681593	9.83066e-07	135090862	LOC135090862	36	5624157	5665069	rabankyrin-5-like	rabankyrin-5-like
WEC	chr36	5681593	9.83066e-07	135090863	LOC135090863	36	5653252	5660427	uncharacterized LOC135090863	uncharacterized protein LOC135090863
WEC	chr36	5681593	9.83066e-07	135090864	LOC135090864	36	5665616	5670737	renalase-like	renalase-like
WEC	chr36	5681593	9.83066e-07	135090865	Yip1d1	36	5677073	5698505	Yip1 domain-containing 1	LOW QUALITY PROTEIN: protein YIPF5-like
WEC	chr36	5681593	9.83066e-07	135090866	LOC135090866	36	5700071	5707450	uncharacterized LOC135090866
WEC	chr36	5681593	9.83066e-07	135090867	LOC135090867	36	5730889	5792229	mucin-2-like	mucin-2-like
WEC	chr36	5681593	9.83066e-07	135090868	LOC135090868	36	5708051	5719117	lateral signaling target protein 2 homolog	cyclin-T1-like|lateral signaling target protein 2 homolog
WEC	chr36	5681593	9.83066e-07	135090869	LOC135090869	36	5721092	5726307	PRADC1-like protein	PRADC1-like protein
WEC	chr39	13559438	9.87033e-06	135092239	LOC135092239	39	13451669	13467118	spermine synthase-like	spermine synthase-like
WEC	chr39	13559438	9.87033e-06	135092240	LOC135092240	39	13467909	13480141	uncharacterized LOC135092240	uncharacterized protein LOC135092240
WEC	chr39	13559438	9.87033e-06	135092242	LOC135092242	39	13488487	13668743	transient receptor potential-gamma protein-like	LOW QUALITY PROTEIN: transient receptor potential-gamma protein-like
WEC	chr41	11189694	2.77605e-06	135092969	LOC135092969	41	11070948	11223992	cell adhesion molecule Dscam1-like	cell adhesion molecule Dscam1-like
WEC	chr42	2879043	1.90048e-06	135093195	LOC135093195	42	2924528	2932971	cell division cycle-associated protein 7-like	cell division cycle-associated protein 7-like
WEC	chr42	2879043	1.90048e-06	135093264	RhoGAP93B	42	2837893	2921211	MyTH4 and RhoGAP_KIAA1688 domain-containing protein RhoGAP93B	filaggrin-like|hornerin-like|serine-rich adhesin for platelets-like|uncharacterized protein LOC135093264
WEC	chr42	2879043	1.90048e-06	135093266	LOC135093266	42	2860276	2866407	uncharacterized LOC135093266
WEC	chr42	2879043	1.90048e-06	135093312	Abi	42	2804408	2817556	tyrosine kinase Abl	abl interactor 2-like
WEC	chr42	2879043	1.90048e-06	135093313	LOC135093313	42	2797192	2801918	uncharacterized LOC135093313	uncharacterized protein LOC135093313
WEC	chr42	2879043	1.90048e-06	135093314	cbc	42	2783605	2829272	crowded by cid	protein CLP1 homolog
WEC	chr42	2879043	1.90048e-06	135093315	LOC135093315	42	2787145	2794829	N-alpha-acetyltransferase 80-like	N-alpha-acetyltransferase 80-like
WEC	chr42	2879043	1.90048e-06	135093316	CNPYb	42	2830600	2837195	protein canopy b	protein canopy 4-like
WEC	chr42	2879043	1.90048e-06	135093317	LOC135093317	42	2726585	2782486	protein phosphatase 1 regulatory subunit 14C-like	protein phosphatase 1 regulatory subunit 14C-like|uncharacterized protein LOC135093317
WEC	chr42	2879043	1.90048e-06	135093359	LOC135093359	42	2971392	2980865	uncharacterized LOC135093359
WEC	chr42	2879043	1.90048e-06	135093367	Msh6	42	2934389	2952522	DNA mismatch repair protein Msh6	DNA mismatch repair protein Msh6-like
WEC	chr42	2879043	1.90048e-06	135093368	LOC135093368	42	2951958	2962167	uncharacterized LOC135093368
WEC	chr47	2425665	9.74022e-06	135094891	LOC135094891	47	2419225	2437138	signal-induced proliferation-associated 1-like protein 3	signal-induced proliferation-associated 1-like protein 1|signal-induced proliferation-associated 1-like protein 2|signal-induced proliferation-associated 1-like protein 3
WEC	chr47	2425665	9.74022e-06	135094894	LOC135094894	47	2375279	2387345	nucleolar protein dao-5-like	nucleolar protein dao-5-like
WEC	chr47	2425665	9.74022e-06	135094895	Taf3	47	2458219	2478279	TBP-associated factor 3	transcription initiation factor TFIID subunit 3-like
WEC	chr47	2425665	9.74022e-06	135094896	LOC135094896	47	2443597	2460070	transport and Golgi organization protein 6 homolog	serine/arginine repetitive matrix protein 1-like|transport and Golgi organization protein 6 homolog
WEC	chr47	2425665	9.74022e-06	135094897	LOC135094897	47	2388078	2394196	ankyrin repeat domain-containing protein 6-like	ankyrin repeat domain-containing protein 6-like
WEC	chr47	2425665	9.74022e-06	135094898	Med	47	2347184	2375141	Smad/Smad4 homolog Medea	mothers against decapentaplegic homolog 4-like
WEC	chr47	2425665	9.74022e-06	135094901	LOC135094901	47	2404563	2419050	protein shifted-like	protein shifted-like
WEC	chr47	2425665	9.74022e-06	135094902	LOC135094902	47	2488900	2503143	isocitrate dehydrogenase [NADP], mitochondrial-like	isocitrate dehydrogenase [NADP], mitochondrial-like
WEC	chr47	2425665	9.74022e-06	135094906	LOC135094906	47	2479072	2485057	SOSS complex subunit B2-like	SOSS complex subunit B2-like
WEC	chr47	2425665	9.74022e-06	135094907	LOC135094907	47	2398594	2404426	EKC/KEOPS complex subunit TPRKB-like	EKC/KEOPS complex subunit TPRKB-like
WEC	chr47	2425665	9.74022e-06	135094908	Cypl	47	2395391	2400534	peptidyl-prolyl cis-trans isomerase-like 1 Cypl	peptidyl-prolyl cis-trans isomerase-like 1
WEC	chr47	2425665	9.74022e-06	135094909	LOC135094909	47	2326506	2348742	microtubule-associated proteins 1A/1B light chain 3C-like	microtubule-associated proteins 1A/1B light chain 3C-like
WEC	chr47	2425665	9.74022e-06	135094911	LOC135094911	47	2437200	2442859	V-type proton ATPase 16 kDa proteolipid subunit c	V-type proton ATPase 16 kDa proteolipid subunit c
WEC	chr47	2425665	9.74022e-06	135094912	LOC135094912	47	2315776	2326129	uncharacterized LOC135094912
WEC	chr47	2425665	9.74022e-06	135094913	LOC135094913	47	2504634	2520325	NAD(P) transhydrogenase, mitochondrial-like	NAD(P) transhydrogenase, mitochondrial-like
AppW	chr1	26182784	9.9901e-07	135102166	LOC135102166	1	26080544	26115275	muscarinic acetylcholine receptor gar-2-like	muscarinic acetylcholine receptor gar-2-like
AppW	chr1	26182784	9.9901e-07	135102176	LOC135102176	1	26143324	26164484	trimeric intracellular cation channel type 1B.1-like	trimeric intracellular cation channel type 1B.1-like
AppW	chr1	26182784	9.9901e-07	135102191	Cchl	1	26166681	26178508	Cytochrome c heme lyase	holocytochrome c-type synthase-like
AppW	chr1	26182784	9.9901e-07	135102205	LOC135102205	1	26179203	26189190	serine protease 7-like	serine protease 7-like
AppW	chr2	12316458	5.63289e-06	135106495	LOC135106495	2	12346404	12348368	uncharacterized LOC135106495
AppW	chr2	2963279	2.94263e-06	135108409	LOC135108409	2	2857563	2919295	uncharacterized LOC135108409
AppW	chr2	2963279	2.94263e-06	135108417	LOC135108417	2	3001645	3016001	WD repeat domain phosphoinositide-interacting protein 4-like	WD repeat domain phosphoinositide-interacting protein 4-like
AppW	chr2	2963279	2.94263e-06	135108432	LOC135108432	2	3050507	3066608	putative inorganic phosphate cotransporter	putative inorganic phosphate cotransporter
AppW	chr2	2963279	2.94263e-06	135108437	LOC135108437	2	3031350	3045311	dehydrogenase/reductase SDR family protein 7-like	dehydrogenase/reductase SDR family protein 7-like
AppW	chr2	2963279	2.94263e-06	135108450	LOC135108450	2	3046252	3057008	probable phosphatase phospho2	probable phosphatase phospho2
AppW	chr2	2963279	2.94263e-06	135108459	LOC135108459	2	3021518	3030756	voltage-gated hydrogen channel 1-like	voltage-gated hydrogen channel 1-like
AppW	chr2	12316458	5.63289e-06	135110106	LOC135110106	2	12213081	12222844	sulfotransferase 1A1-like	sulfotransferase 1A1-like
AppW	chr2	12316458	5.63289e-06	135110128	LOC135110128	2	12224128	12232728	beta-1,4-N-acetylgalactosaminyltransferase bre-4-like	beta-1,4-N-acetylgalactosaminyltransferase bre-4-like|beta-1,4-galactosyltransferase 4-like
AppW	chr2	12316458	5.63289e-06	135110148	LOC135110148	2	12237369	12245003	beta-1,4-N-acetylgalactosaminyltransferase bre-4-like	beta-1,4-N-acetylgalactosaminyltransferase bre-4-like
AppW	chr2	12316458	5.63289e-06	135110152	LOC135110152	2	12245281	12252071	beta-1,4-N-acetylgalactosaminyltransferase bre-4-like	beta-1,4-N-acetylgalactosaminyltransferase bre-4-like
AppW	chr2	12316458	5.63289e-06	135110157	Mvd	2	12255075	12267230	mevalonate diphosphate decarboxylase	diphosphomevalonate decarboxylase-like
AppW	chr2	12316458	5.63289e-06	135110162	LOC135110162	2	12277184	12336573	carboxy-terminal domain RNA polymerase II polypeptide A small phosphatase 1-like	carboxy-terminal domain RNA polymerase II polypeptide A small phosphatase 1-like
AppW	chr2	12316458	5.63289e-06	135110165	LOC135110165	2	12356037	12381444	uncharacterized LOC135110165	uncharacterized protein LOC135110165
AppW	chr2	12316458	5.63289e-06	135110179	LOC135110179	2	12383279	12408854	gamma-tubulin complex component 2-like	gamma-tubulin complex component 2-like
AppW	chr2	37765876	7.16209e-06	135114633	LOC135114633	2	37593950	37696807	homeotic protein distal-less-like	homeobox protein Hox-A3-like|homeotic protein distal-less-like|uncharacterized protein LOC135114633
AppW	chr2	37765876	7.16209e-06	135114688	LOC135114688	2	37598135	37760262	uncharacterized LOC135114688
AppW	chr2	37765876	7.16209e-06	135114693	LOC135114693	2	37812331	37819807	uncharacterized LOC135114693	uncharacterized protein LOC135114693
AppW	chr2	37765876	7.16209e-06	135114702	LOC135114702	2	37839697	37856891	homeotic protein distal-less-like	homeotic protein distal-less-like
AppW	chr3	5494367	1.33217e-06	135088819	LOC135088819	3	5388211	5412257	uncharacterized LOC135088819	uncharacterized protein LOC135088819
AppW	chr3	5494367	1.33217e-06	135089481	LOC135089481	3	5507955	5544426	uncharacterized LOC135089481
AppW	chr3	6583070	1.35674e-07	135089663	SMC3	3	6480408	6518313	structural maintenance of chromosomes 3	LOW QUALITY PROTEIN: structural maintenance of chromosomes protein 3-like
AppW	chr3	6583070	1.35674e-07	135089670	LOC135089670	3	6520023	6531512	proliferation-associated protein 2G4-like	proliferation-associated protein 2G4-like
AppW	chr3	6583070	1.35674e-07	135089678	LOC135089678	3	6532325	6603329	uncharacterized LOC135089678	GILT-like protein 1|uncharacterized protein LOC135089678
AppW	chr3	6583070	1.35674e-07	135089693	LOC135089693	3	6604626	6611434	uncharacterized LOC135089693	uncharacterized protein LOC135089693
AppW	chr3	6583070	1.35674e-07	135089699	LOC135089699	3	6540042	6578873	uncharacterized LOC135089699	uncharacterized protein LOC135089699
AppW	chr3	6583070	1.35674e-07	135089709	LOC135089709	3	6653506	6873032	uncharacterized LOC135089709	uncharacterized protein LOC135089709
AppW	chr3	6583070	1.35674e-07	135089729	LOC135089729	3	6643559	6726147	hemicentin-2-like	hemicentin-2-like
AppW	chr3	8406986	3.04326e-06	135089834	LOC135089834	3	8238261	8393818	atrial natriuretic peptide receptor 1-like	atrial natriuretic peptide receptor 1-like
AppW	chr3	8406986	3.04326e-06	135089862	LOC135089862	3	8453085	8556520	atrial natriuretic peptide receptor 3-like	atrial natriuretic peptide receptor 3-like
AppW	chr3	29164791	9.72063e-06	135093347	LOC135093347	3	29193071	29262285	leucine-rich repeat neuronal protein 1-like	leucine-rich repeat neuronal protein 1-like
AppW	chr3	40371752	1.17618e-06	135096070	LOC135096070	3	40266391	40280975	uncharacterized LOC135096070
AppW	chr3	40371752	1.17618e-06	135096081	LOC135096081	3	40287028	40293987	uncharacterized LOC135096081
AppW	chr3	40371752	1.17618e-06	135096088	LOC135096088	3	40297109	40316593	phosphatidylinositol transfer protein	phosphatidylinositol transfer protein alpha isoform-like|phosphatidylinositol transfer protein beta isoform-like
AppW	chr3	40371752	1.17618e-06	135096118	LOC135096118	3	40320648	40334182	phosphatidylinositol transfer protein	phosphatidylinositol transfer protein beta isoform-like
AppW	chr3	40371752	1.17618e-06	135096156	LOC135096156	3	40337119	40345437	phosphatidylinositol transfer protein	phosphatidylinositol transfer protein alpha isoform-like
AppW	chr3	40371752	1.17618e-06	135096166	nvd	3	40349568	40365287	cholesterol 7-desaturase nvd	cholesterol 7-desaturase nvd-like
AppW	chr3	40371752	1.17618e-06	135096169	LOC135096169	3	40407640	40413162	cytochrome P450 307a1-like	cytochrome P450 307a1-like
AppW	chr3	40371752	1.17618e-06	135096174	LOC135096174	3	40468411	40477692	pyridine nucleotide-disulfide oxidoreductase domain-containing protein 2-like	pyridine nucleotide-disulfide oxidoreductase domain-containing protein 2-like
AppW	chr3	40371752	1.17618e-06	135096198	LOC135096198	3	40434484	40466221	fibroblast growth factor 1-like	fibroblast growth factor 1-like
AppW	chr3	5494367	1.33217e-06	135116258	LOC135116258	3	5585783	5607654	uncharacterized LOC135116258
AppW	chr3	6583070	1.35674e-07	135116267	LOC135116267	3	6591359	6593526	uncharacterized LOC135116267	uncharacterized protein LOC135116267
AppW	chr3	6583070	1.35674e-07	135116279	LOC135116279	3	6615137	6619399	histidine-rich protein PFHRP-II-like	histidine-rich protein PFHRP-II-like
AppW	chr3	6583070	1.35674e-07	135116290	LOC135116290	3	6624048	6626674	uncharacterized LOC135116290
AppW	chr5	24348376	2.17603e-06	135100687	LOC135100687	5	24122218	24284120	neuroendocrine convertase 1-like	neuroendocrine convertase 1-like
AppW	chr5	24348376	2.17603e-06	135100689	LOC135100689	5	24374593	24427072	furin-like protease 2	furin-like protease 2
AppW	chr5	24348376	2.17603e-06	135100690	LOC135100690	5	24429668	24440797	uncharacterized protein DKFZp434B061-like	uncharacterized protein DKFZp434B061-like
AppW	chr6	31250102	1.23095e-08	135101597	LOC135101597	6	31171574	31346430	uncharacterized LOC135101597
AppW	chr7	13037529	5.11564e-06	135101764	LOC135101764	7	13042427	13043064	uncharacterized LOC135101764	uncharacterized protein LOC135101764
AppW	chr7	1892321	5.39848e-07	135101887	LOC135101887	7	1801613	1809843	nicastrin-like	nicastrin-like
AppW	chr7	1892321	5.39848e-07	135101888	LOC135101888	7	1794534	1810162	dihydrofolate reductase-like	dihydrofolate reductase-like
AppW	chr7	1892321	5.39848e-07	135101889	LOC135101889	7	1786114	1793874	uncharacterized LOC135101889
AppW	chr7	1892321	5.39848e-07	135101892	ND-18	7	1811043	1816652	NADH:ubiquinone oxidoreductase subunit 18	NADH dehydrogenase [ubiquinone] iron-sulfur protein 4, mitochondrial-like
AppW	chr7	1892321	5.39848e-07	135101893	LOC135101893	7	1818607	1828912	uncharacterized LOC135101893	uncharacterized protein LOC135101893
AppW	chr7	1892321	5.39848e-07	135101894	LOC135101894	7	1832670	1851443	serine hydroxymethyltransferase, mitochondrial-like	serine hydroxymethyltransferase, mitochondrial-like
AppW	chr7	3814675	6.82802e-06	135101921	LOC135101921	7	3665000	3843513	uncharacterized LOC135101921	uncharacterized protein LOC135101921
AppW	chr7	3814675	6.82802e-06	135101923	LOC135101923	7	3766448	3850673	uncharacterized LOC135101923
AppW	chr7	8145039	3.71718e-07	135101979	LOC135101979	7	7857411	8062023	uncharacterized LOC135101979
AppW	chr7	8145039	3.71718e-07	135101981	LOC135101981	7	8129950	8136528	uncharacterized LOC135101981	uncharacterized protein LOC135101981
AppW	chr7	8145039	3.71718e-07	135101982	LOC135101982	7	8194899	8336355	protein abrupt-like	broad-complex core protein isoforms 1/2/3/4/5-like|longitudinals lacking protein, isoforms H/M/V-like|protein abrupt-like
AppW	chr7	8145039	3.71718e-07	135101983	LOC135101983	7	8063723	8128497	uncharacterized LOC135101983	uncharacterized protein LOC135101983
AppW	chr7	8145039	3.71718e-07	135101984	LOC135101984	7	8064432	8086681	uncharacterized LOC135101984	uncharacterized protein LOC135101984
AppW	chr7	8145039	3.71718e-07	135101986	LOC135101986	7	8183540	8189515	probable cyclin-dependent serine/threonine-protein kinase DDB_G0278487	capping protein inhibiting regulator of actin dynamics-like|probable cyclin-dependent serine/threonine-protein kinase DDB_G0278487
AppW	chr7	8145039	3.71718e-07	135101987	LOC135101987	7	8185486	8195126	uncharacterized LOC135101987
AppW	chr7	10395757	6.14021e-07	135102051	LOC135102051	7	10261865	10351108	uncharacterized LOC135102051	uncharacterized protein LOC135102051
AppW	chr7	10395757	6.14021e-07	135102052	LOC135102052	7	10332114	10341944	uncharacterized LOC135102052
AppW	chr7	10395757	6.14021e-07	135102053	Adat1	7	10392162	10393705	Adenosine deaminase, tRNA-specific 1	tRNA-specific adenosine deaminase 1-like
AppW	chr7	10395757	6.14021e-07	135102054	LOC135102054	7	10425385	10434827	ethanolamine-phosphate phospho-lyase-like	5-phosphohydroxy-L-lysine phospho-lyase-like|ethanolamine-phosphate phospho-lyase-like
AppW	chr7	10395757	6.14021e-07	135102055	LOC135102055	7	10392162	10419362	glyoxal reductase-like	glyoxal reductase-like
AppW	chr7	10395757	6.14021e-07	135102057	LOC135102057	7	10368235	10391381	uncharacterized LOC135102057	uncharacterized protein LOC135102057
AppW	chr7	10395757	6.14021e-07	135102058	LOC135102058	7	10443485	10500094	F-BAR domain only protein 2-like	F-BAR domain only protein 2-like
AppW	chr7	13037529	5.11564e-06	135102087	LOC135102087	7	12841360	13042084	cAMP-dependent protein kinase inhibitor gamma-like	cAMP-dependent protein kinase inhibitor gamma-like
AppW	chr7	13037529	5.11564e-06	135102089	LOC135102089	7	13082604	13204814	uncharacterized LOC135102089	uncharacterized protein LOC135102089
AppW	chr7	13037529	5.11564e-06	135102091	LOC135102091	7	13076048	13081726	COMM domain-containing protein 3-like	COMM domain-containing protein 3-like
AppW	chr7	8145039	3.71718e-07	135102471	LOC135102471	7	8128439	8183932	uncharacterized LOC135102471	LOW QUALITY PROTEIN: uncharacterized protein LOC135102471
AppW	chr8	16102555	6.61778e-06	135102549	LOC135102549	8	16107802	16109283	uncharacterized LOC135102549	uncharacterized protein LOC135102549
AppW	chr8	16102555	6.61778e-06	135102861	LOC135102861	8	16162125	16257081	probable G-protein coupled receptor No18	probable G-protein coupled receptor No18
AppW	chr8	16102555	6.61778e-06	135102862	LOC135102862	8	16137582	16242509	uncharacterized LOC135102862
AppW	chr9	9720603	3.60359e-06	135103546	Gycalpha99B	9	9759467	9843032	guanylate cyclase 1 soluble subunit alpha 2	head-specific guanylate cyclase-like
AppW	chr9	10203554	3.36054e-06	135103553	LOC135103553	9	10107092	10110226	uncharacterized LOC135103553	uncharacterized protein LOC135103553
AppW	chr9	10203554	3.36054e-06	135103554	Nt5a	9	10170015	10174518	5' nucleotidase A	LOW QUALITY PROTEIN: 5'-nucleotidase domain-containing protein 1-like
AppW	chr9	10203554	3.36054e-06	135103555	LOC135103555	9	10257273	10261869	uncharacterized LOC135103555	uncharacterized protein LOC135103555
AppW	chr9	10203554	3.36054e-06	135103556	LOC135103556	9	10283128	10360617	cholecystokinin receptor type A-like	LOW QUALITY PROTEIN: cholecystokinin receptor type A-like
AppW	chr10	7196997	9.32844e-06	135103979	LOC135103979	10	7183611	7355115	uncharacterized LOC135103979
AppW	chr10	4945657	9.47976e-06	135104137	dpy	10	4868944	5103395	fibrillin-like protein dumpy	uncharacterized protein LOC135104137|dumpy
AppW	chr10	4945657	9.47976e-06	135104138	LOC135104138	10	4821125	4860842	2',3'-cyclic-nucleotide 3'-phosphodiesterase-like	2',3'-cyclic-nucleotide 3'-phosphodiesterase-like
AppW	chr10	7196997	9.32844e-06	135104183	LOC135104183	10	7115689	7178423	hemicentin-2-like	hemicentin-2-like|uncharacterized protein LOC135104183
AppW	chr11	19919179	3.38841e-06	135104685	LOC135104685	11	19931395	19948857	uncharacterized LOC135104685
AppW	chr11	21591151	6.43675e-06	135104697	LOC135104697	11	21470820	21569267	uncharacterized LOC135104697
AppW	chr11	19919179	3.38841e-06	135105032	Gbs-70E	11	19859084	19889839	Glycogen binding subunit 70E	protein phosphatase 1 regulatory subunit 3B-like|uncharacterized protein LOC135105032
AppW	chr11	19919179	3.38841e-06	135105033	LOC135105033	11	19966844	19975862	uncharacterized LOC135105033	uncharacterized protein LOC135105033
AppW	chr11	19919179	3.38841e-06	135105034	LOC135105034	11	19977296	19980704	vacuolar ATPase assembly integral membrane protein vma21-like	vacuolar ATPase assembly integral membrane protein vma21-like
AppW	chr11	19919179	3.38841e-06	135105035	LOC135105035	11	19914924	19967507	uncharacterized LOC135105035
AppW	chr11	19919179	3.38841e-06	135105036	LOC135105036	11	19991919	19998574	uncharacterized LOC135105036	protein PRRC2A-like|uncharacterized protein LOC135105036
AppW	chr11	19919179	3.38841e-06	135105039	LOC135105039	11	20007595	20068122	uncharacterized LOC135105039
AppW	chr11	21591151	6.43675e-06	135105078	LOC135105078	11	21636168	21688329	uncharacterized LOC135105078	uncharacterized protein LOC135105078
AppW	chr11	23101252	9.88522e-06	135105083	LOC135105083	11	22916913	23102376	uncharacterized LOC135105083
AppW	chr11	23101252	9.88522e-06	135105084	LOC135105084	11	23101112	23114529	uncharacterized LOC135105084
AppW	chr13	16720962	7.22665e-06	135106201	LOC135106201	13	16700193	16803192	zwei Ig domain protein zig-8-like	zwei Ig domain protein zig-8-like
AppW	chr14	17778645	9.15465e-06	135106967	Rab3GAP1	14	17692812	17708105	RAB3 GTPase activating protein subunit 1	rab3 GTPase-activating protein catalytic subunit-like
AppW	chr14	17778645	9.15465e-06	135106969	LOC135106969	14	17708360	17721161	mitochondrial carrier homolog 2-like	mitochondrial carrier homolog 2-like
AppW	chr14	17778645	9.15465e-06	135106970	LOC135106970	14	17685293	17688719	pulmonary surfactant-associated protein D-like	pulmonary surfactant-associated protein D-like
AppW	chr14	17778645	9.15465e-06	135106971	LOC135106971	14	17688505	17692822	perlucin-like protein	perlucin-like protein
AppW	chr14	17778645	9.15465e-06	135106972	LOC135106972	14	17726943	17740858	uncharacterized LOC135106972	uncharacterized protein LOC135106972
AppW	chr14	17778645	9.15465e-06	135106973	LOC135106973	14	17746439	17769516	golgin subfamily B member 1-like	golgin subfamily B member 1-like
AppW	chr14	24796901	6.31964e-06	135107055	LOC135107055	14	24893064	24904493	zinc finger protein 853-like	uncharacterized protein LOC135107055|zinc finger protein 853-like
AppW	chr14	17778645	9.15465e-06	135107130	LOC135107130	14	17864495	18007597	uncharacterized LOC135107130	uncharacterized protein LOC135107130
AppW	chr14	24796901	6.31964e-06	135107138	stj	14	24647674	24867201	voltage-dependent calcium channel subunit straightjacket	voltage-dependent calcium channel subunit alpha-2/delta-3-like
AppW	chr15	22404281	6.19432e-07	135107222	LOC135107222	15	22427318	22428820	uncharacterized LOC135107222	uncharacterized protein LOC135107222
AppW	chr15	22404281	6.19432e-07	135107223	LOC135107223	15	22431052	22432386	uncharacterized LOC135107223	uncharacterized protein LOC135107223
AppW	chr15	22404281	6.19432e-07	135107224	LOC135107224	15	22441843	22443855	uncharacterized LOC135107224	uncharacterized protein LOC135107224
AppW	chr15	22404281	6.19432e-07	135107225	LOC135107225	15	22446847	22466299	uncharacterized LOC135107225
AppW	chr15	6663329	2.51262e-06	135107230	LOC135107230	15	6635568	6639109	MAP7 domain-containing protein 2-like	MAP7 domain-containing protein 2-like
AppW	chr15	5590605	1.00851e-06	135107315	LOC135107315	15	5661802	5772857	neuronal cell adhesion molecule-like	neuronal cell adhesion molecule-like
AppW	chr15	6663329	2.51262e-06	135107331	DCX-EMAP	15	6485501	6585563	Doublecortin-domain-containing echinoderm-microtubule-associated protein	echinoderm microtubule-associated protein-like CG42247
AppW	chr15	6663329	2.51262e-06	135107332	LOC135107332	15	6493240	6633972	uncharacterized LOC135107332
AppW	chr15	6663329	2.51262e-06	135107333	CHES-1-like	15	6647173	6756149	Checkpoint suppressor 1-like	serine-rich adhesin for platelets-like
AppW	chr15	6663329	2.51262e-06	135107334	LOC135107334	15	6745963	6765751	uncharacterized LOC135107334
AppW	chr15	14107580	1.95815e-06	135107480	LOC135107480	15	14121878	14166384	uncharacterized LOC135107480	uncharacterized protein LOC135107480
AppW	chr15	14107580	1.95815e-06	135107481	LOC135107481	15	13930133	14168043	serine proteinase stubble-like	serine proteinase stubble-like|uncharacterized protein LOC135107481
AppW	chr15	14107580	1.95815e-06	135107483	LOC135107483	15	14188843	14205187	nibrin-like	nibrin-like
AppW	chr15	14209694	4.65667e-06	135107484	LOC135107484	15	14232320	14246584	uncharacterized LOC135107484	uncharacterized protein LOC135107484
AppW	chr15	14209694	4.65667e-06	135107485	LOC135107485	15	14229964	14313866	pancreas transcription factor 1 subunit alpha-like	pancreas transcription factor 1 subunit alpha-like
AppW	chr15	14209694	4.65667e-06	135107487	LOC135107487	15	14297337	14312741	pancreas transcription factor 1 subunit alpha-like	pancreas transcription factor 1 subunit alpha-like
AppW	chr15	14107580	1.95815e-06	135107488	LOC135107488	15	14206109	14230138	type I iodothyronine deiodinase-like	thyroxine 5-deiodinase-like|type I iodothyronine deiodinase-like|uncharacterized protein LOC135107488
AppW	chr15	22404281	6.19432e-07	135107667	LOC135107667	15	22335983	22345149	endoplasmic reticulum-Golgi intermediate compartment protein 1-like	endoplasmic reticulum-Golgi intermediate compartment protein 1-like
AppW	chr15	22404281	6.19432e-07	135107668	LOC135107668	15	22353796	22369172	uncharacterized LOC135107668	uncharacterized protein LOC135107668
AppW	chr15	22404281	6.19432e-07	135107669	LOC135107669	15	22358530	22365454	uncharacterized LOC135107669
AppW	chr15	22404281	6.19432e-07	135107674	LOC135107674	15	22266084	22322357	WSCD family member AAEL009094-like	WSCD family member AAEL009094-like
AppW	chr15	22404281	6.19432e-07	135107675	LOC135107675	15	22300178	22326255	uncharacterized LOC135107675
AppW	chr15	22404281	6.19432e-07	135107676	LSm7	15	22327409	22329733	U6 snRNA-associated Sm-like protein LSm7	U6 snRNA-associated Sm-like protein LSm7
AppW	chr15	22404281	6.19432e-07	135107677	LOC135107677	15	22372591	22382763	uncharacterized LOC135107677	uncharacterized protein LOC135107677
AppW	chr15	22404281	6.19432e-07	135107678	LOC135107678	15	22414149	22418683	U3 small nucleolar ribonucleoprotein protein IMP3-like	LOW QUALITY PROTEIN: U3 small nucleolar ribonucleoprotein protein IMP3-like
AppW	chr15	22404281	6.19432e-07	135107679	Lapsyn	15	22433029	22437560	Leucine-rich repeat activity-regulated protein at synapses	chondroadherin-like protein
AppW	chr15	22404281	6.19432e-07	135107680	LOC135107680	15	22437124	22439934	uncharacterized LOC135107680	uncharacterized protein LOC135107680
AppW	chr15	22404281	6.19432e-07	135107681	LOC135107681	15	22493375	22567719	glycine receptor subunit alpha-2-like	glycine receptor subunit alpha-2-like|uncharacterized protein LOC135107681
AppW	chr16	4098736	6.72892e-06	135107901	LOC135107901	16	4104196	4227666	homeobox protein abdominal-B-like	homeobox protein abdominal-B-like
AppW	chr16	12643994	3.29784e-06	135108060	LOC135108060	16	12465040	12587069	uncharacterized LOC135108060
AppW	chr16	12643994	3.29784e-06	135108061	LOC135108061	16	12602270	12719773	uncharacterized LOC135108061	LOW QUALITY PROTEIN: uncharacterized protein LOC135108061
AppW	chr16	12643994	3.29784e-06	135108063	LOC135108063	16	12698480	12747040	uncharacterized LOC135108063
AppW	chr17	3362073	8.34365e-06	135108318	LOC135108318	17	3211308	3314619	uncharacterized LOC135108318
AppW	chr17	3362073	8.34365e-06	135108321	LOC135108321	17	3319755	3456426	cardioacceleratory peptide receptor-like	cardioacceleratory peptide receptor-like
AppW	chr17	3362073	8.34365e-06	135108595	LOC135108595	17	3395974	3405675	RNA-binding protein 25-like
AppW	chr18	7677063	2.96297e-08	135109067	mst01	18	7577009	7709386	misato mitochondrial distribution and morphology regulator	protein misato homolog 1-like
AppW	chr18	7677063	2.96297e-08	135109068	LOC135109068	18	7459324	7577873	NFU1 iron-sulfur cluster scaffold homolog, mitochondrial-like	NFU1 iron-sulfur cluster scaffold homolog, mitochondrial-like
AppW	chr18	7677063	2.96297e-08	135109069	LOC135109069	18	7709553	7715922	uncharacterized LOC135109069	uncharacterized protein LOC135109069
AppW	chr18	7677063	2.96297e-08	135109070	LOC135109070	18	7734586	7739637	uncharacterized LOC135109070	uncharacterized protein LOC135109070
AppW	chr18	7751246	1.40316e-07	135109071	LOC135109071	18	7832844	7909425	uncharacterized LOC135109071	uncharacterized protein LOC135109071
AppW	chr18	19332719	5.49076e-06	135109244	LOC135109244	18	19190535	19458092	homeobox protein prospero-like	LOW QUALITY PROTEIN: homeobox protein prospero-like
AppW	chr18	20702117	9.64599e-06	135109252	LOC135109252	18	20755795	20833591	uncharacterized LOC135109252
AppW	chr18	7677063	2.96297e-08	135109353	LOC135109353	18	7762170	7764323	uncharacterized LOC135109353	uncharacterized protein LOC135109353
AppW	chr18	19717850	8.51078e-06	135109407	LOC135109407	18	19644509	19647156	uncharacterized LOC135109407
AppW	chr18	20702117	9.64599e-06	135109410	LOC135109410	18	20632769	20733251	uncharacterized LOC135109410
AppW	chr20	15584043	6.22811e-06	135110115	LOC135110115	20	15638527	15640032	uncharacterized LOC135110115	uncharacterized protein LOC135110115
AppW	chr20	13319231	5.32583e-06	135110363	LOC135110363	20	13208808	13350924	mucin-2-like	mucin-2-like
AppW	chr20	13319231	5.32583e-06	135110364	LOC135110364	20	13184139	13418295	uncharacterized LOC135110364
AppW	chr20	15584043	6.22811e-06	135110441	LOC135110441	20	15502003	15561723	diacylglycerol kinase theta-like	LOW QUALITY PROTEIN: diacylglycerol kinase theta-like
AppW	chr20	15584043	6.22811e-06	135110442	LOC135110442	20	15572968	15596177	transketolase-like	transketolase-like
AppW	chr20	15584043	6.22811e-06	135110445	LOC135110445	20	15493074	15501863	interleukin-1 receptor-associated kinase 4-like	interleukin-1 receptor-associated kinase 4-like
AppW	chr20	15584043	6.22811e-06	135110446	Pdp	20	15486038	15492458	pyruvate dehydrogenase [acetyl-transferring]-phosphatase 1-like protein, mitochondrial	pyruvate dehydrogenase [acetyl-transferring]-phosphatase 1, mitochondrial-like
AppW	chr20	15584043	6.22811e-06	135110447	LOC135110447	20	15599113	15608175	osteoclast-stimulating factor 1-like	osteoclast-stimulating factor 1-like
AppW	chr20	15584043	6.22811e-06	135110448	LOC135110448	20	15608589	15614252	uncharacterized LOC135110448	uncharacterized protein LOC135110448
AppW	chr20	15584043	6.22811e-06	135110449	LOC135110449	20	15500105	15501290	uncharacterized LOC135110449
AppW	chr20	15584043	6.22811e-06	135110450	lin	20	15617011	15627459	protein lines homolog	protein lines-like
AppW	chr20	15584043	6.22811e-06	135110451	LOC135110451	20	15632433	15634480	uncharacterized LOC135110451
AppW	chr20	15584043	6.22811e-06	135110452	LOC135110452	20	15628146	15632442	uncharacterized LOC135110452
AppW	chr20	15584043	6.22811e-06	135110453	LOC135110453	20	15675901	15678383	uncharacterized LOC135110453
AppW	chr20	15584043	6.22811e-06	135110454	LOC135110454	20	15636975	15727132	synaptotagmin-4-like	synaptotagmin-4-like
AppW	chr21	10136612	9.09115e-06	135110982	LOC135110982	21	10123526	10130976	probable tRNA (uracil-O(2)-)-methyltransferase	probable tRNA (uracil-O(2)-)-methyltransferase
AppW	chr21	10136612	9.09115e-06	135110983	LOC135110983	21	10040169	10044857	putative per-hexamer repeat protein 5	mucin-22-like|putative per-hexamer repeat protein 5
AppW	chr21	10136612	9.09115e-06	135110984	LOC135110984	21	10045344	10129392	serine protease 33-like	serine protease 27-like|serine protease 33-like|serine proteinase stubble-like
AppW	chr21	14559234	6.62144e-06	135111074	LOC135111074	21	14421195	14461075	neural-cadherin-like	neural-cadherin-like
AppW	chr21	17887037	9.11204e-06	135111138	LOC135111138	21	17718327	17839479	neuronal acetylcholine receptor subunit alpha-10-like	neuronal acetylcholine receptor subunit alpha-10-like
AppW	chr21	17887037	9.11204e-06	135111139	mus201	21	17882148	17888769	rad2 superfamily protein mus201	DNA excision repair protein ERCC-5 homolog
AppW	chr21	17887037	9.11204e-06	135111140	Smyd5	21	17874892	17881727	SET and MYND domain containing, class 5	histone-lysine N-trimethyltransferase SMYD5-like
AppW	chr21	17887037	9.11204e-06	135111142	LOC135111142	21	17873340	17875099	uncharacterized LOC135111142
AppW	chr21	17887037	9.11204e-06	135111143	LOC135111143	21	17875768	17877328	uncharacterized LOC135111143
AppW	chr21	17887037	9.11204e-06	135111144	LOC135111144	21	17911492	17932186	kinesin-like protein KIF14	kinesin-like protein KIF14
AppW	chr21	17887037	9.11204e-06	135111145	LOC135111145	21	17890106	17905407	non-lysosomal glucosylceramidase-like	non-lysosomal glucosylceramidase-like
AppW	chr21	17887037	9.11204e-06	135111146	LOC135111146	21	17905718	17911507	mitochondrial translation release factor in rescue-like	mitochondrial translation release factor in rescue-like
AppW	chr21	17887037	9.11204e-06	135111147	LOC135111147	21	17934587	17988961	bone morphogenetic protein 10-like	bone morphogenetic protein 10-like
AppW	chr21	14559234	6.62144e-06	135111287	LOC135111287	21	14534142	14796207	uncharacterized LOC135111287	uncharacterized protein LOC135111287
AppW	chr22	8675029	5.04912e-06	135111515	LOC135111515	22	8701582	9418244	uncharacterized LOC135111515	uncharacterized protein LOC135111515
AppW	chr22	9051007	8.35618e-06	135111516	LOC135111516	22	9021543	9027980	uncharacterized LOC135111516
AppW	chr22	9399114	5.54535e-06	135111517	LOC135111517	22	9427478	9431806	uncharacterized LOC135111517	uncharacterized protein LOC135111517
AppW	chr22	16097787	1.66774e-06	135111673	LOC135111673	22	15931642	15998267	fasciclin-3-like	fasciclin-3-like|midline fasciclin
AppW	chr22	16097787	1.66774e-06	135111674	LOC135111674	22	16005806	16035613	uncharacterized LOC135111674	uncharacterized protein LOC135111674
AppW	chr22	16097787	1.66774e-06	135111675	LOC135111675	22	16152619	16206607	uncharacterized LOC135111675
AppW	chr22	16097787	1.66774e-06	135111676	LOC135111676	22	16171787	16172795	uncharacterized LOC135111676
AppW	chr22	9399114	5.54535e-06	135111854	LOC135111854	22	9471692	9486291	venom allergen 3-like	venom allergen 3-like
AppW	chr23	6412764	1.05459e-06	135112070	LOC135112070	23	6390962	6411064	putative transmembrane protein INAFM2	putative transmembrane protein INAFM2|uncharacterized protein LOC135112070
AppW	chr23	6412764	1.05459e-06	135112071	LOC135112071	23	6443727	6455426	folylpolyglutamate synthase, mitochondrial-like	folylpolyglutamate synthase, mitochondrial-like
AppW	chr23	6412764	1.05459e-06	135112073	LOC135112073	23	6425830	6440850	acid sphingomyelinase-like phosphodiesterase 3b	acid sphingomyelinase-like phosphodiesterase 3b
AppW	chr23	6412764	1.05459e-06	135112074	Nurf-38	23	6456081	6528208	Inorganic pyrophosphatase Nurf-38	uncharacterized protein LOC135112074|inorganic pyrophosphatase-like protein|nucleosome remodeling factor-38kD-like protein
AppW	chr23	6412764	1.05459e-06	135112075	LOC135112075	23	6255056	6325268	T-cell leukemia homeobox protein 3-like	T-cell leukemia homeobox protein 3-like
AppW	chr23	6412764	1.05459e-06	135112076	LOC135112076	23	6056870	6417107	3-oxo-5-alpha-steroid 4-dehydrogenase 1-like	3-oxo-5-alpha-steroid 4-dehydrogenase 1-like
AppW	chr23	6412764	1.05459e-06	135112078	LOC135112078	23	6416987	6424063	tetratricopeptide repeat protein 33-like	tetratricopeptide repeat protein 33-like|uncharacterized protein LOC135112078
AppW	chr24	6683735	6.38581e-06	135112652	Wdfy2	24	6575217	6589328	WD repeat and FYVE domain containing 2	WD repeat and FYVE domain-containing protein 2-like
AppW	chr24	6683735	6.38581e-06	135112653	LOC135112653	24	6592730	6598341	zinc finger protein 699-like	zinc finger Y-chromosomal protein 1-like|zinc finger protein 600-like|zinc finger protein 699-like
AppW	chr24	6683735	6.38581e-06	135112654	LOC135112654	24	6605696	6660322	myosin-IIIb-like	myosin-IIIb-like
AppW	chr24	6683735	6.38581e-06	135112655	LOC135112655	24	6663316	6675655	aspartate aminotransferase-like	aspartate aminotransferase-like
AppW	chr24	6683735	6.38581e-06	135112656	LOC135112656	24	6673885	6681891	electron transfer flavoprotein beta subunit lysine methyltransferase-like	electron transfer flavoprotein beta subunit lysine methyltransferase-like
AppW	chr24	6683735	6.38581e-06	135112657	LOC135112657	24	6682381	6688999	pigment-dispersing hormone 1 peptides	pigment-dispersing hormone 1 peptides
AppW	chr24	6683735	6.38581e-06	135112658	LOC135112658	24	6693719	6694694	pigment-dispersing hormone 2 peptides-like	pigment-dispersing hormone 2 peptides-like
AppW	chr24	6683735	6.38581e-06	135112659	LOC135112659	24	6690497	6693691	pigment-dispersing hormone 2 peptides-like	pigment-dispersing hormone 2 peptides-like
AppW	chr24	6683735	6.38581e-06	135112660	LOC135112660	24	6709211	6710402	pigment-dispersing hormone 2 peptides-like	pigment-dispersing hormone 2 peptides-like
AppW	chr24	6683735	6.38581e-06	135112661	LOC135112661	24	6724731	6743546	uncharacterized LOC135112661	uncharacterized protein LOC135112661
AppW	chr24	6683735	6.38581e-06	135112662	LOC135112662	24	6748780	6874434	leucine-rich repeat neuronal protein 3-like	leucine-rich repeat neuronal protein 3-like
AppW	chr24	6683735	6.38581e-06	135112933	LOC135112933	24	6696404	6698025	pigment-dispersing hormone 2 peptides-like	pigment-dispersing hormone 2 peptides-like
AppW	chr24	6683735	6.38581e-06	135112934	LOC135112934	24	6699146	6700786	pigment-dispersing hormone 2 peptides-like	pigment-dispersing hormone 2 peptides-like
AppW	chr24	6683735	6.38581e-06	135112935	LOC135112935	24	6703271	6704302	pigment-dispersing hormone 2 peptides-like	pigment-dispersing hormone 2 peptides-like
AppW	chr24	6683735	6.38581e-06	135112936	LOC135112936	24	6705558	6706700	pigment-dispersing hormone 2 peptides	pigment-dispersing hormone 2 peptides
AppW	chr24	6683735	6.38581e-06	135112937	LOC135112937	24	6711448	6712532	pigment-dispersing hormone 2 peptides-like	pigment-dispersing hormone 2 peptides-like
AppW	chr24	6683735	6.38581e-06	135112939	LOC135112939	24	6717473	6718534	pigment-dispersing hormone 2 peptides-like	pigment-dispersing hormone 2 peptides-like
AppW	chr25	17354201	1.06567e-07	135113241	LOC135113241	25	17292901	17456208	uncharacterized LOC135113241
AppW	chr25	20445293	7.54702e-06	135113337	LOC135113337	25	20097340	20407451	cell adhesion molecule DSCAML1-like	cell adhesion molecule DSCAML1-like|hemicentin-2-like
AppW	chr25	20445293	7.54702e-06	135113338	LOC135113338	25	20413022	20422173	uncharacterized LOC135113338
AppW	chr25	20445293	7.54702e-06	135113390	LOC135113390	25	20434367	20507992	zwei Ig domain protein zig-8-like
AppW	chr26	7721180	2.8296e-07	135113507	LOC135113507	26	7751513	7832643	uncharacterized LOC135113507	uncharacterized protein LOC135113507
AppW	chr26	7721180	2.8296e-07	135113675	LOC135113675	26	7614170	7681872	uncharacterized LOC135113675
AppW	chr26	7721180	2.8296e-07	135113676	LOC135113676	26	7725188	7734417	V-type proton ATPase catalytic subunit A-like	V-type proton ATPase catalytic subunit A-like
AppW	chr26	7721180	2.8296e-07	135113677	san	26	7714759	7721053	Probable N-acetyltransferase san	probable N-acetyltransferase san
AppW	chr26	8789084	1.52117e-06	135113687	Mer	26	8851787	8864751	ezrin/radixin/moesin family protein merlin	merlin-like
AppW	chr26	8789084	1.52117e-06	135113688	LOC135113688	26	8881630	8894898	dynein regulatory complex subunit 3-like	dynein regulatory complex subunit 3-like
AppW	chr26	8789084	1.52117e-06	135113689	LOC135113689	26	8864344	8889828	TOM1-like protein 2	TOM1-like protein 2
AppW	chr26	8789084	1.52117e-06	135113691	LOC135113691	26	8834306	8851080	sodium channel protein Nach-like	sodium channel protein Nach-like|uncharacterized protein LOC135113691
AppW	chr26	8789084	1.52117e-06	135113692	LOC135113692	26	8501769	8762644	uncharacterized LOC135113692	uncharacterized protein LOC135113692
AppW	chr26	8789084	1.52117e-06	135113693	LOC135113693	26	8841801	8847224	uncharacterized LOC135113693
AppW	chr27	5802113	4.74303e-06	135114077	LOC135114077	27	5824033	5989506	multiple epidermal growth factor-like domains protein 6	multiple epidermal growth factor-like domains protein 6
AppW	chr27	5802113	4.74303e-06	135114079	LOC135114079	27	5775174	5820794	protogenin B-like	protogenin B-like|protogenin-like
AppW	chr27	5802113	4.74303e-06	135114080	LOC135114080	27	5821709	5916359	uncharacterized LOC135114080
AppW	chr27	6886740	7.62984e-06	135114096	LOC135114096	27	6918752	6989401	ubiquitin carboxyl-terminal hydrolase 2-like	ubiquitin carboxyl-terminal hydrolase 2-like|ubiquitin carboxyl-terminal hydrolase Usp2-like
AppW	chr27	6886740	7.62984e-06	135114097	Fem-1	27	6945648	7010363	protein fem-1 homolog B	protein fem-1 homolog B-like
AppW	chr27	6886740	7.62984e-06	135114098	LOC135114098	27	6890052	6892964	uncharacterized LOC135114098	uncharacterized protein LOC135114098
AppW	chr27	6886740	7.62984e-06	135114100	LOC135114100	27	6878108	6903028	uncharacterized LOC135114100
AppW	chr27	6886740	7.62984e-06	135114401	LOC135114401	27	6791873	6795632	uncharacterized LOC135114401	uncharacterized protein LOC135114401
AppW	chr27	6886740	7.62984e-06	135114402	LOC135114402	27	6844185	6847900	uncharacterized LOC135114402	uncharacterized protein LOC135114402
AppW	chr27	6886740	7.62984e-06	135114404	LOC135114404	27	6867172	6868977	uncharacterized LOC135114404	uncharacterized protein LOC135114404
AppW	chr27	6886740	7.62984e-06	135114473	LOC135114473	27	6786400	6791900	uncharacterized LOC135114473	uncharacterized protein LOC135114473
AppW	chr27	6886740	7.62984e-06	135114475	LOC135114475	27	6655821	6788501	uncharacterized LOC135114475
AppW	chr27	6886740	7.62984e-06	135114476	LOC135114476	27	6796924	6804341	ionotropic receptor 21a-like	ionotropic receptor 21a-like
AppW	chr27	6886740	7.62984e-06	135114477	LOC135114477	27	6809598	6816388	ionotropic receptor 21a-like	ionotropic receptor 21a-like
AppW	chr27	6886740	7.62984e-06	135114478	LOC135114478	27	6820381	6822171	glutamate receptor ionotropic, delta-1-like	glutamate receptor ionotropic, delta-1-like
AppW	chr27	6886740	7.62984e-06	135114479	LOC135114479	27	6824350	6826743	uncharacterized LOC135114479	uncharacterized protein LOC135114479
AppW	chr27	6886740	7.62984e-06	135114480	LOC135114480	27	6828045	6835075	uncharacterized LOC135114480	uncharacterized protein LOC135114480
AppW	chr27	6886740	7.62984e-06	135114481	LOC135114481	27	6836524	6843729	ionotropic receptor 21a-like	ionotropic receptor 21a-like
AppW	chr27	6886740	7.62984e-06	135114482	LOC135114482	27	6848050	6849461	uncharacterized LOC135114482	uncharacterized protein LOC135114482
AppW	chr27	6886740	7.62984e-06	135114483	LOC135114483	27	6853079	6854216	uncharacterized LOC135114483
AppW	chr27	6886740	7.62984e-06	135114484	LOC135114484	27	6861190	6862384	uncharacterized LOC135114484
AppW	chr27	6886740	7.62984e-06	135114485	LOC135114485	27	6862809	6866723	uncharacterized LOC135114485	uncharacterized protein LOC135114485
AppW	chr27	6886740	7.62984e-06	135114486	LOC135114486	27	6869889	6877724	ionotropic receptor 93a-like	ionotropic receptor 93a-like
AppW	chr28	18409922	1.76964e-06	135115033	LOC135115033	28	18439248	18451579	uncharacterized LOC135115033	uncharacterized protein LOC135115033
AppW	chr28	18409922	1.76964e-06	135115034	LOC135115034	28	18215348	18511928	uncharacterized LOC135115034
AppW	chr29	6731854	1.17923e-06	135115206	LOC135115206	29	6676046	6743926	uncharacterized LOC135115206	uncharacterized protein LOC135115206
AppW	chr29	6731854	1.17923e-06	135115207	LOC135115207	29	6641062	6677161	uncharacterized LOC135115207	uncharacterized protein LOC135115207
AppW	chr29	6731854	1.17923e-06	135115208	LOC135115208	29	6631152	6641812	uncharacterized LOC135115208
AppW	chr29	6731854	1.17923e-06	135115209	LOC135115209	29	6810539	6822684	uncharacterized LOC135115209	uncharacterized protein LOC135115209
AppW	chr29	6731854	1.17923e-06	135115210	LOC135115210	29	6754085	6806230	uncharacterized LOC135115210	uncharacterized protein LOC135115210
AppW	chr29	6731854	1.17923e-06	135115211	LOC135115211	29	6804141	6826681	uncharacterized LOC135115211
AppW	chr29	6731854	1.17923e-06	135115212	LOC135115212	29	6753253	6779559	uncharacterized LOC135115212
AppW	chr29	11128813	8.09274e-06	135115277	LOC135115277	29	11014523	11047689	uncharacterized LOC135115277
AppW	chr29	11128813	8.09274e-06	135115278	LOC135115278	29	11090132	11193257	uncharacterized LOC135115278
AppW	chr29	11128813	8.09274e-06	135115279	LOC135115279	29	11163864	11190395	uncharacterized LOC135115279
AppW	chr29	6731854	1.17923e-06	135115618	LOC135115618	29	6751623	6752342	keratin-associated protein 10-11-like	keratin-associated protein 10-11-like
AppW	chr29	16066769	3.58368e-06	135115646	LOC135115646	29	16067150	16070397	uncharacterized LOC135115646	uncharacterized protein LOC135115646
AppW	chr29	16211635	5.70236e-06	135115647	LOC135115647	29	16223262	16322367	protein furry-like	protein furry-like
AppW	chr29	16066769	3.58368e-06	135115732	LOC135115732	29	16044025	16055169	myosin-10-like	myosin-10-like
AppW	chr29	16066769	3.58368e-06	135115734	LOC135115734	29	16100109	16122958	protein phosphatase 1 regulatory subunit 37-like	protein phosphatase 1 regulatory subunit 37-like
AppW	chr29	16066769	3.58368e-06	135115737	LOC135115737	29	16125006	16143291	protein O-linked-mannose beta-1,2-N-acetylglucosaminyltransferase 1-like	protein O-linked-mannose beta-1,2-N-acetylglucosaminyltransferase 1-like
AppW	chr29	16066769	3.58368e-06	135115738	LOC135115738	29	16055248	16063428	cytochrome P450 302a1, mitochondrial-like	cytochrome P450 302a1, mitochondrial-like
AppW	chr29	16066769	3.58368e-06	135115739	BORCS5	29	16063574	16080047	BLOC-1 related complex subunit 5	BLOC-1-related complex subunit 5-like
AppW	chr29	16066769	3.58368e-06	135115740	LOC135115740	29	16085620	16094901	uridine diphosphate glucose pyrophosphatase NUDT14-like	uridine diphosphate glucose pyrophosphatase NUDT14-like
AppW	chr29	16066769	3.58368e-06	135115742	Pino	29	15953314	16013012	protein pinocchio	protein pinocchio-like
AppW	chr29	16066769	3.58368e-06	135115743	Mlc2	29	16085402	16086857	myosin light chain 2	myosin regulatory light chain 2-like
AppW	chr29	16066769	3.58368e-06	135115745	l(3)neo43	29	16094885	16100391	cytochrome c oxidase assembly protein COX16 homolog l(3)neo43	cytochrome c oxidase assembly protein COX16 homolog, mitochondrial-like
AppW	chr29	16211635	5.70236e-06	135115748	LOC135115748	29	16214055	16225597	uncharacterized LOC135115748	uncharacterized protein LOC135115748
AppW	chr29	16066769	3.58368e-06	135115756	LOC135115756	29	16166425	16170871	interleukin enhancer-binding factor 2-like	interleukin enhancer-binding factor 2-like
AppW	chr29	16066769	3.58368e-06	135115758	LOC135115758	29	16149006	16166509	threonine aspartase 1-like	threonine aspartase 1-like
AppW	chr29	16211635	5.70236e-06	135115760	LOC135115760	29	16171771	16212678	protein-tyrosine sulfotransferase-like	protein-tyrosine sulfotransferase 1-like|protein-tyrosine sulfotransferase-like
AppW	chr29	16211635	5.70236e-06	135115792	LOC135115792	29	16273640	16281729	growth hormone secretagogue receptor type 1-like	growth hormone secretagogue receptor type 1-like
AppW	chr30	14447661	1.14711e-07	135115881	LOC135115881	30	14253164	14367772	neo-calmodulin-like	neo-calmodulin-like
AppW	chr30	14447661	1.14711e-07	135115882	LOC135115882	30	14368252	14371644	uncharacterized LOC135115882
AppW	chr30	14447661	1.14711e-07	135115883	LOC135115883	30	14372379	14385001	PAT complex subunit CCDC47-like	PAT complex subunit CCDC47-like
AppW	chr30	14447661	1.14711e-07	135115885	LOC135115885	30	14450766	14542900	uncharacterized LOC135115885	uncharacterized protein LOC135115885
AppW	chr30	14447661	1.14711e-07	135115886	LOC135115886	30	14398965	14433992	uncharacterized LOC135115886	uncharacterized protein LOC135115886
AppW	chr30	14447661	1.14711e-07	135115887	LOC135115887	30	14388951	14398668	zinc finger CCHC-type and RNA-binding motif-containing protein 1-like	zinc finger CCHC-type and RNA-binding motif-containing protein 1-like
AppW	chr30	14447661	1.14711e-07	135115888	LOC135115888	30	14434267	14443338	regulator of G-protein signaling 10-like	regulator of G-protein signaling 10-like
AppW	chr30	14447661	1.14711e-07	135115890	LOC135115890	30	14395228	14424719	15-hydroxyprostaglandin dehydrogenase [NAD(+)]-like	15-hydroxyprostaglandin dehydrogenase [NAD(+)]-like
AppW	chr30	14447661	1.14711e-07	135115891	LOC135115891	30	14480040	14572628	uncharacterized LOC135115891
AppW	chr32	5425415	6.10776e-06	135089106	LOC135089106	32	5243319	5337979	uncharacterized LOC135089106	uncharacterized protein LOC135089106
AppW	chr32	5425415	6.10776e-06	135089108	LOC135089108	32	5338390	5343116	uncharacterized LOC135089108	uncharacterized protein LOC135089108
AppW	chr32	5425415	6.10776e-06	135089109	Wdr37	32	5371485	5385090	WD repeat domain 37	WD repeat-containing protein 37-like
AppW	chr32	5425415	6.10776e-06	135089110	LOC135089110	32	5382164	5396055	nucleoside hydrolase-like	nucleoside hydrolase-like
AppW	chr32	5425415	6.10776e-06	135089111	His2Av	32	5398180	5401002	Histone H2A variant	histone H2A.V|histone H2AV
AppW	chr32	5425415	6.10776e-06	135089112	LOC135089112	32	5417045	5446473	uncharacterized LOC135089112	uncharacterized protein LOC135089112
AppW	chr32	5425415	6.10776e-06	135089113	LOC135089113	32	5447771	5595130	lactosylceramide 1,3-N-acetyl-beta-D-glucosaminyltransferase-like	lactosylceramide 1,3-N-acetyl-beta-D-glucosaminyltransferase-like|myocyte-specific enhancer factor 2D-like
AppW	chr32	6976814	6.65522e-06	135089153	trh	32	7057323	7159261	PAS domain-containing protein trachealess	LOW QUALITY PROTEIN: protein trachealess-like
AppW	chr32	8290524	6.82792e-06	135089169	LOC135089169	32	8041579	8222578	cell adhesion molecule Dscam1-like	cell adhesion molecule Dscam1-like
AppW	chr32	8290524	6.82792e-06	135089170	LOC135089170	32	8224803	8227349	cell adhesion molecule Dscam2-like	cell adhesion molecule Dscam2-like
AppW	chr32	8290524	6.82792e-06	135089171	LOC135089171	32	8281598	8308083	UDP-glycosyltransferase UGT5-like	UDP-glycosyltransferase UGT5-like
AppW	chr32	16704411	5.15341e-06	135089281	LOC135089281	32	16555509	16645344	uncharacterized LOC135089281	uncharacterized protein LOC135089281
AppW	chr32	16704411	5.15341e-06	135089282	LOC135089282	32	16660214	16663265	UDP-glycosyltransferase UGT5-like	UDP-glycosyltransferase UGT5-like
AppW	chr32	16704411	5.15341e-06	135089283	LOC135089283	32	16666918	16675458	UDP-glycosyltransferase UGT5-like	UDP-glycosyltransferase UGT5-like
AppW	chr32	16704411	5.15341e-06	135089285	LOC135089285	32	16639897	16641723	uncharacterized LOC135089285	uncharacterized protein LOC135089285
AppW	chr32	16704411	5.15341e-06	135089286	LOC135089286	32	16634131	16639832	uncharacterized LOC135089286	uncharacterized protein LOC135089286
AppW	chr32	16704411	5.15341e-06	135089287	LOC135089287	32	16646214	16651432	uncharacterized LOC135089287	uncharacterized protein LOC135089287
AppW	chr32	16704411	5.15341e-06	135089288	LOC135089288	32	16617793	16633624	uncharacterized LOC135089288	uncharacterized protein LOC135089288
AppW	chr32	16704411	5.15341e-06	135089290	Cog8	32	16678679	16687676	conserved oligomeric Golgi complex subunit 8	conserved oligomeric Golgi complex subunit 8-like
AppW	chr32	16704411	5.15341e-06	135089291	nst	32	16686865	16696704	phosphoglucomutase 3-like protein nst	phosphoacetylglucosamine mutase-like
AppW	chr32	16704411	5.15341e-06	135089292	Vps16B	32	16698282	16706738	Vacuolar protein sorting 16B	spermatogenesis-defective protein 39 homolog
AppW	chr32	16704411	5.15341e-06	135089293	LOC135089293	32	16744520	16808720	all trans-polyprenyl-diphosphate synthase PDSS1-like	all trans-polyprenyl-diphosphate synthase PDSS1-like
AppW	chr32	16704411	5.15341e-06	135089294	LOC135089294	32	16708221	16732023	all trans-polyprenyl-diphosphate synthase PDSS1-like	all trans-polyprenyl-diphosphate synthase PDSS1-like
AppW	chr32	16704411	5.15341e-06	135089295	LOC135089295	32	16732191	16755674	uncharacterized LOC135089295
AppW	chr32	16704411	5.15341e-06	135089369	LOC135089369	32	16652432	16654387	UDP-glycosyltransferase UGT5-like	UDP-glycosyltransferase UGT5-like
AppW	chr32	5425415	6.10776e-06	135089380	LOC135089380	32	5351855	5369743	uncharacterized LOC135089380	uncharacterized protein LOC135089380
AppW	chr32	8290524	6.82792e-06	135089384	LOC135089384	32	8234849	8249402	cell adhesion molecule Dscam2-like	cell adhesion molecule Dscam2-like
AppW	chr34	16080939	3.16728e-06	135089955	LOC135089955	34	16115745	16168675	uncharacterized LOC135089955
AppW	chr34	12669774	3.01033e-06	135089980	Uch	34	12628079	12634316	Ubiquitin carboxyl-terminal hydrolase	ubiquitin carboxyl-terminal hydrolase isozyme L3-like|ubiquitin carboxyl-terminal esterase L3
AppW	chr34	12669774	3.01033e-06	135090196	LOC135090196	34	12425171	12597004	inositol polyphosphate-4-phosphatase type I A-like	inositol polyphosphate-4-phosphatase type I A-like
AppW	chr34	12669774	3.01033e-06	135090197	LOC135090197	34	12599246	12604985	uncharacterized LOC135090197	uncharacterized protein LOC135090197
AppW	chr34	15128189	6.84363e-06	135090262	cac	34	15096185	15386605	calcium voltage-gated channel subunit cacophony	voltage-dependent calcium channel type A subunit alpha-1-like
AppW	chr34	15128189	6.84363e-06	135090263	LOC135090263	34	15088394	15105231	uncharacterized LOC135090263
AppW	chr35	13996705	5.09335e-06	135090449	LOC135090449	35	14092793	14106352	uncharacterized LOC135090449	uncharacterized protein LOC135090449
AppW	chr36	2646973	3.00682e-06	135090773	LOC135090773	36	2633490	2640483	uncharacterized LOC135090773	uncharacterized protein LOC135090773
AppW	chr36	2646973	3.00682e-06	135090825	LOC135090825	36	2656127	2659674	uncharacterized LOC135090825	uncharacterized protein LOC135090825
AppW	chr36	2646973	3.00682e-06	135090826	LOC135090826	36	2702798	2906313	serine/threonine-protein phosphatase 6 regulatory ankyrin repeat subunit C-like	serine/threonine-protein phosphatase 6 regulatory ankyrin repeat subunit C-like
AppW	chr38	9044046	1.06358e-06	135091722	LOC135091722	38	8939303	8954472	titin homolog	titin homolog
AppW	chr38	9044046	1.06358e-06	135091723	LOC135091723	38	8955300	8962936	uncharacterized LOC135091723
AppW	chr38	9044046	1.06358e-06	135091724	LOC135091724	38	9035032	9205757	uncharacterized LOC135091724	uncharacterized protein LOC135091724
AppW	chr41	8152272	4.42494e-06	135092910	LOC135092910	41	8047114	8080684	glycogen synthase kinase-3 beta-like	glycogen synthase kinase-3 beta-like
AppW	chr41	8152272	4.42494e-06	135092911	LOC135092911	41	8093205	8105214	uncharacterized LOC135092911	uncharacterized protein LOC135092911
AppW	chr41	8152272	4.42494e-06	135092912	LOC135092912	41	8141214	8174752	sestrin-2-like	LOW QUALITY PROTEIN: sestrin-2-like
AppW	chr41	8152272	4.42494e-06	135092913	LOC135092913	41	8106064	8115329	uncharacterized LOC135092913	uncharacterized protein LOC135092913
AppW	chr41	8152272	4.42494e-06	135092914	LOC135092914	41	8112221	8112934	uncharacterized LOC135092914
AppW	chr41	8152272	4.42494e-06	135092921	mRpS30	41	8177214	8186141	mitochondrial ribosomal protein S30	large ribosomal subunit protein mL65-like
AppW	chr41	8152272	4.42494e-06	135092922	LOC135092922	41	8193961	8342806	abnormal cell migration protein 10-like	abnormal cell migration protein 10-like
AppW	chr41	9629384	1.69933e-06	135092941	LOC135092941	41	9273066	9666151	uncharacterized LOC135092941	uncharacterized protein LOC135092941
AppW	chr41	9629384	1.69933e-06	135092945	LOC135092945	41	9675558	9682050	uncharacterized LOC135092945	uncharacterized protein LOC135092945
AppW	chr41	9629384	1.69933e-06	135092947	LOC135092947	41	9713070	9777474	meteorin-like protein	meteorin-like protein
AppW	chr41	9629384	1.69933e-06	135092948	LOC135092948	41	9684065	9772177	uncharacterized LOC135092948
AppW	chr41	8152272	4.42494e-06	135092961	LOC135092961	41	8124905	8138598	uncharacterized LOC135092961	uncharacterized protein LOC135092961
AppW	chr41	11983327	5.46636e-06	135093022	LOC135093022	41	11881055	11893949	integrin alpha-5-like	integrin alpha-5-like|integrin alpha-PS2-like
AppW	chr41	11983327	5.46636e-06	135093023	LOC135093023	41	11894565	11909082	integrin alpha-IIb-like	integrin alpha-IIb-like
AppW	chr41	11983327	5.46636e-06	135093024	LOC135093024	41	11914341	11960515	5-hydroxytryptamine receptor-like	5-hydroxytryptamine receptor-like
AppW	chr41	11983327	5.46636e-06	135093026	LOC135093026	41	11976779	11982776	uncharacterized LOC135093026
AppW	chr41	11983327	5.46636e-06	135093027	LOC135093027	41	11980092	12095477	uncharacterized LOC135093027
AppW	chr42	4419697	3.69687e-06	135093175	LOC135093175	42	4486828	4839128	sodium/potassium/calcium exchanger Nckx30C-like	sodium/potassium/calcium exchanger 2-like|sodium/potassium/calcium exchanger Nckx30C-like
AppW	chr42	4419697	3.69687e-06	135093197	LOC135093197	42	4318302	4348633	uncharacterized LOC135093197	uncharacterized protein LOC135093197
AppW	chr42	1537207	5.06058e-06	135093254	LOC135093254	42	1516945	1526366	cytokine receptor-like factor 3	cytokine receptor-like factor 3
AppW	chr42	1537207	5.06058e-06	135093255	LOC135093255	42	1498441	1555635	uncharacterized LOC135093255	uncharacterized protein LOC135093255
AppW	chr42	4419697	3.69687e-06	135093263	LOC135093263	42	4354565	4389734	uncharacterized LOC135093263	uncharacterized protein LOC135093263
AppW	chr42	1537207	5.06058e-06	135093273	LOC135093273	42	1565686	1628391	ATP-dependent 6-phosphofructokinase-like	ATP-dependent 6-phosphofructokinase-like|phosphofructokinase
AppW	chr42	1537207	5.06058e-06	135093276	gammaCOP	42	1634693	1648894	coat protein (coatomer) gamma	coatomer subunit gamma-2-like
AppW	chr42	1537207	5.06058e-06	135093278	Idi	42	1628067	1634733	Isopentenyl-diphosphate delta isomerase	isopentenyl-diphosphate Delta-isomerase 1-like
AppW	chr42	1537207	5.06058e-06	135093282	LOC135093282	42	1561181	1572880	uncharacterized LOC135093282	uncharacterized protein LOC135093282
AppW	chr42	1537207	5.06058e-06	135093358	LOC135093358	42	1287616	1454293	uncharacterized LOC135093358	uncharacterized protein LOC135093358
AppW	chr43	4446146	5.53374e-06	135093538	LOC135093538	43	4348000	4367916	RISC-loading complex subunit tarbp2-like	RISC-loading complex subunit tarbp2-like
AppW	chr43	4446146	5.53374e-06	135093539	LOC135093539	43	4297496	4348949	formimidoyltransferase-cyclodeaminase-like	formimidoyltransferase-cyclodeaminase-like
AppW	chr43	4446146	5.53374e-06	135093541	p115	43	4373343	4390701	General vesicular transport factor p115	general vesicular transport factor p115-like
AppW	chr43	4446146	5.53374e-06	135093542	Roc2	43	4369421	4370758	Regulator of cullins 2	RING-box protein 2-like
AppW	chr43	4446146	5.53374e-06	135093544	LOC135093544	43	4393708	4444693	QRFP-like peptide receptor	QRFP-like peptide receptor
AppW	chr43	4446146	5.53374e-06	135093633	LOC135093633	43	4543187	4545900	ubiquinone biosynthesis protein COQ4 homolog, mitochondrial-like	ubiquinone biosynthesis protein COQ4 homolog, mitochondrial-like
AppW	chr43	4446146	5.53374e-06	135093634	LOC135093634	43	4540994	4543222	uncharacterized LOC135093634
AppW	chr45	3747138	8.09226e-06	135094279	LOC135094279	45	3506917	3727852	uncharacterized LOC135094279
AppW	chr45	3747138	8.09226e-06	135094282	LOC135094282	45	3792128	3936616	knirps-related protein-like	knirps-related protein-like
AppW	chr46	8519650	1.35791e-06	135094644	LOC135094644	46	8463600	8595617	homeobox protein cut-like	homeobox protein cut-like
AppW	chr46	8519650	1.35791e-06	135094645	Nup133	46	8606325	8700032	nuclear pore complex protein Nup133	nuclear pore complex protein Nup133-like
AppW	chr46	6728287	4.62377e-06	135094672	LOC135094672	46	6740212	6751506	uncharacterized LOC135094672	uncharacterized protein LOC135094672
AppW	chr46	6728287	4.62377e-06	135094673	LOC135094673	46	6702417	6775802	uncharacterized LOC135094673
AppW	chr46	6383489	8.8993e-06	135094687	LOC135094687	46	6467519	6502573	glutamate--cysteine ligase catalytic subunit-like	glutamate--cysteine ligase catalytic subunit-like
AppW	chr46	6383489	8.8993e-06	135094688	LOC135094688	46	6459442	6474010	pre-piRNA 3'-exonuclease trimmer-like	pre-piRNA 3'-exonuclease trimmer-like
AppW	chr46	6383489	8.8993e-06	135094689	LOC135094689	46	6363235	6389171	hemicentin-2-like	hemicentin-2-like
AppW	chr46	6383489	8.8993e-06	135094690	LOC135094690	46	6389362	6408980	uncharacterized LOC135094690	uncharacterized protein LOC135094690
AppW	chr46	6383489	8.8993e-06	135094692	LOC135094692	46	6259580	6459316	uncharacterized LOC135094692	uncharacterized protein LOC135094692
AppW	chr46	6383489	8.8993e-06	135094693	LOC135094693	46	6261682	6353575	uncharacterized LOC135094693
AppW	chr46	6728287	4.62377e-06	135094711	LOC135094711	46	6824099	6832593	mitotic apparatus protein p62-like	mitotic apparatus protein p62-like
AppW	chr46	6728287	4.62377e-06	135094713	LOC135094713	46	6819006	6822374	cilia- and flagella-associated protein 251-like	cilia- and flagella-associated protein 251-like
CheW	chr1	4257227	2.27538e-06	135091052	Su(Tpl)	1	4099094	4229607	Suppressor of Triplolethal	RNA polymerase II elongation factor ELL-like|RNA polymerase II elongation factor Ell-like
CheW	chr1	4257227	2.27538e-06	135091277	LOC135091277	1	4230842	4245886	uncharacterized LOC135091277
CheW	chr1	4257227	2.27538e-06	135091378	LOC135091378	1	4241080	4247234	uncharacterized LOC135091378
CheW	chr1	4257227	2.27538e-06	135091420	LOC135091420	1	4297461	4321285	uncharacterized LOC135091420	uncharacterized protein LOC135091420
CheW	chr1	4257227	2.27538e-06	135091489	gek	1	4334967	4461531	serine/threonine-protein kinase gek	serine/threonine-protein kinase Genghis Khan-like
CheW	chr1	9181012	2.20207e-06	135099709	LOC135099709	1	9097960	9102949	uncharacterized LOC135099709	uncharacterized protein LOC135099709
CheW	chr1	9181012	2.20207e-06	135099794	LOC135099794	1	8931751	9322330	uncharacterized LOC135099794	uncharacterized protein LOC135099794
CheW	chr1	26182784	2.4836e-06	135102166	LOC135102166	1	26080544	26115275	muscarinic acetylcholine receptor gar-2-like	muscarinic acetylcholine receptor gar-2-like
CheW	chr1	26182784	2.4836e-06	135102176	LOC135102176	1	26143324	26164484	trimeric intracellular cation channel type 1B.1-like	trimeric intracellular cation channel type 1B.1-like
CheW	chr1	26182784	2.4836e-06	135102191	Cchl	1	26166681	26178508	Cytochrome c heme lyase	holocytochrome c-type synthase-like
CheW	chr1	26182784	2.4836e-06	135102205	LOC135102205	1	26179203	26189190	serine protease 7-like	serine protease 7-like
CheW	chr2	14778125	6.55819e-06	135106218	LOC135106218	2	14571254	14679662	neprilysin-2-like	LOW QUALITY PROTEIN: neprilysin-2-like
CheW	chr2	14778125	6.55819e-06	135106228	LOC135106228	2	14681672	14697999	sialin-like	sialin-like
CheW	chr2	14778125	6.55819e-06	135106253	LOC135106253	2	14703279	14705420	chymotrypsin BI-like	chymotrypsin BI-like
CheW	chr2	14778125	6.55819e-06	135106255	LOC135106255	2	14713884	14716922	brachyurin-like	brachyurin-like
CheW	chr2	14778125	6.55819e-06	135106258	LOC135106258	2	14726048	14729365	chymotrypsin BII-like	chymotrypsin BII-like
CheW	chr2	14778125	6.55819e-06	135106261	LOC135106261	2	14707864	14713571	chymotrypsin BII-like	chymotrypsin BII-like
CheW	chr2	14778125	6.55819e-06	135106264	LOC135106264	2	14695234	14702375	brachyurin-like	brachyurin-like
CheW	chr2	14778125	6.55819e-06	135106287	LOC135106287	2	14706443	14708177	uncharacterized LOC135106287
CheW	chr2	14778125	6.55819e-06	135106297	LOC135106297	2	14773174	14800415	cell adhesion molecule Dscam1-like	cell adhesion molecule Dscam1-like
CheW	chr2	14778125	6.55819e-06	135106301	LOC135106301	2	14769120	14774863	uncharacterized LOC135106301	uncharacterized protein LOC135106301
CheW	chr2	14778125	6.55819e-06	135106312	LOC135106312	2	14733357	14740812	D-serine dehydratase-like	D-serine dehydratase-like
CheW	chr2	14778125	6.55819e-06	135106318	LOC135106318	2	14755714	14768896	fructose-bisphosphate aldolase-like	fructose-bisphosphate aldolase-like
CheW	chr2	14778125	6.55819e-06	135106323	LOC135106323	2	14744631	14754762	superoxide dismutase [Cu-Zn]-like	superoxide dismutase [Cu-Zn]-like|copper/zinc superoxide dismutase
CheW	chr2	14778125	6.55819e-06	135106337	LOC135106337	2	14802097	14879677	cell adhesion molecule Dscam1-like	cell adhesion molecule Dscam1-like
CheW	chr2	14778125	6.55819e-06	135106354	LOC135106354	2	14698057	14699459	uncharacterized LOC135106354	uncharacterized protein LOC135106354
CheW	chr2	41183592	8.64276e-06	135107506	LOC135107506	2	41014390	41111442	putative neural-cadherin 2	putative neural-cadherin 2
CheW	chr2	2963279	3.48919e-06	135108409	LOC135108409	2	2857563	2919295	uncharacterized LOC135108409
CheW	chr2	2963279	3.48919e-06	135108417	LOC135108417	2	3001645	3016001	WD repeat domain phosphoinositide-interacting protein 4-like	WD repeat domain phosphoinositide-interacting protein 4-like
CheW	chr2	2963279	3.48919e-06	135108432	LOC135108432	2	3050507	3066608	putative inorganic phosphate cotransporter	putative inorganic phosphate cotransporter
CheW	chr2	2963279	3.48919e-06	135108437	LOC135108437	2	3031350	3045311	dehydrogenase/reductase SDR family protein 7-like	dehydrogenase/reductase SDR family protein 7-like
CheW	chr2	2963279	3.48919e-06	135108450	LOC135108450	2	3046252	3057008	probable phosphatase phospho2	probable phosphatase phospho2
CheW	chr2	2963279	3.48919e-06	135108459	LOC135108459	2	3021518	3030756	voltage-gated hydrogen channel 1-like	voltage-gated hydrogen channel 1-like
CheW	chr2	37765876	1.41136e-06	135114633	LOC135114633	2	37593950	37696807	homeotic protein distal-less-like	homeobox protein Hox-A3-like|homeotic protein distal-less-like|uncharacterized protein LOC135114633
CheW	chr2	37765876	1.41136e-06	135114688	LOC135114688	2	37598135	37760262	uncharacterized LOC135114688
CheW	chr2	37765876	1.41136e-06	135114693	LOC135114693	2	37812331	37819807	uncharacterized LOC135114693	uncharacterized protein LOC135114693
CheW	chr2	37765876	1.41136e-06	135114702	LOC135114702	2	37839697	37856891	homeotic protein distal-less-like	homeotic protein distal-less-like
CheW	chr2	41183592	8.64276e-06	135115222	LOC135115222	2	41114309	41273917	uncharacterized LOC135115222	LOW QUALITY PROTEIN: uncharacterized protein LOC135115222
CheW	chr3	6583070	1.04343e-07	135089663	SMC3	3	6480408	6518313	structural maintenance of chromosomes 3	LOW QUALITY PROTEIN: structural maintenance of chromosomes protein 3-like
CheW	chr3	6583070	1.04343e-07	135089670	LOC135089670	3	6520023	6531512	proliferation-associated protein 2G4-like	proliferation-associated protein 2G4-like
CheW	chr3	6583070	1.04343e-07	135089678	LOC135089678	3	6532325	6603329	uncharacterized LOC135089678	GILT-like protein 1|uncharacterized protein LOC135089678
CheW	chr3	6583070	1.04343e-07	135089693	LOC135089693	3	6604626	6611434	uncharacterized LOC135089693	uncharacterized protein LOC135089693
CheW	chr3	6583070	1.04343e-07	135089699	LOC135089699	3	6540042	6578873	uncharacterized LOC135089699	uncharacterized protein LOC135089699
CheW	chr3	6583070	1.04343e-07	135089709	LOC135089709	3	6653506	6873032	uncharacterized LOC135089709	uncharacterized protein LOC135089709
CheW	chr3	6583070	1.04343e-07	135089729	LOC135089729	3	6643559	6726147	hemicentin-2-like	hemicentin-2-like
CheW	chr3	10824770	2.64804e-06	135090179	LOC135090179	3	10636522	10815025	uncharacterized LOC135090179
CheW	chr3	10824770	2.64804e-06	135090185	LOC135090185	3	10844281	11105214	uncharacterized LOC135090185
CheW	chr3	33654479	4.49321e-06	135094067	LOC135094067	3	33639597	33655561	roundabout homolog 1-like	roundabout homolog 1-like
CheW	chr3	33654479	4.49321e-06	135094071	LOC135094071	3	33720868	33726149	venom protease-like	venom protease-like
CheW	chr3	33654479	4.49321e-06	135094078	LOC135094078	3	33726669	33729213	venom protease-like	venom protease-like
CheW	chr3	33654479	4.49321e-06	135094085	LOC135094085	3	33734916	33752758	venom protease-like	venom protease-like
CheW	chr3	33654479	4.49321e-06	135094095	LOC135094095	3	33739077	33746812	venom protease-like	venom protease-like
CheW	chr3	36022575	5.6513e-06	135094641	spir	3	35907532	36145408	spire type actin nucleation factor	protein spire homolog 1-like
CheW	chr3	40371752	7.54663e-06	135096070	LOC135096070	3	40266391	40280975	uncharacterized LOC135096070
CheW	chr3	40371752	7.54663e-06	135096081	LOC135096081	3	40287028	40293987	uncharacterized LOC135096081
CheW	chr3	40371752	7.54663e-06	135096088	LOC135096088	3	40297109	40316593	phosphatidylinositol transfer protein	phosphatidylinositol transfer protein alpha isoform-like|phosphatidylinositol transfer protein beta isoform-like
CheW	chr3	40371752	7.54663e-06	135096118	LOC135096118	3	40320648	40334182	phosphatidylinositol transfer protein	phosphatidylinositol transfer protein beta isoform-like
CheW	chr3	40371752	7.54663e-06	135096156	LOC135096156	3	40337119	40345437	phosphatidylinositol transfer protein	phosphatidylinositol transfer protein alpha isoform-like
CheW	chr3	40371752	7.54663e-06	135096166	nvd	3	40349568	40365287	cholesterol 7-desaturase nvd	cholesterol 7-desaturase nvd-like
CheW	chr3	40371752	7.54663e-06	135096169	LOC135096169	3	40407640	40413162	cytochrome P450 307a1-like	cytochrome P450 307a1-like
CheW	chr3	40371752	7.54663e-06	135096174	LOC135096174	3	40468411	40477692	pyridine nucleotide-disulfide oxidoreductase domain-containing protein 2-like	pyridine nucleotide-disulfide oxidoreductase domain-containing protein 2-like
CheW	chr3	40371752	7.54663e-06	135096198	LOC135096198	3	40434484	40466221	fibroblast growth factor 1-like	fibroblast growth factor 1-like
CheW	chr3	33654479	4.49321e-06	135096705	LOC135096705	3	33637383	33639772	roundabout homolog 1-like	roundabout homolog 1-like
CheW	chr3	33654479	4.49321e-06	135096716	LOC135096716	3	33709395	33720388	clotting factor G beta subunit-like	clotting factor G beta subunit-like
CheW	chr3	6583070	1.04343e-07	135116267	LOC135116267	3	6591359	6593526	uncharacterized LOC135116267	uncharacterized protein LOC135116267
CheW	chr3	6583070	1.04343e-07	135116279	LOC135116279	3	6615137	6619399	histidine-rich protein PFHRP-II-like	histidine-rich protein PFHRP-II-like
CheW	chr3	6583070	1.04343e-07	135116290	LOC135116290	3	6624048	6626674	uncharacterized LOC135116290
CheW	chr3	33654479	4.49321e-06	135116447	LOC135116447	3	33731571	33734265	clotting factor G beta subunit-like	clotting factor G beta subunit-like
CheW	chr4	3333109	8.01211e-06	135098489	LOC135098489	4	3240642	3246811	uncharacterized LOC135098489
CheW	chr4	3333109	8.01211e-06	135098500	LOC135098500	4	3251480	3286937	glutamate receptor ionotropic, kainate 2-like
CheW	chr5	10879948	7.44709e-06	135100302	LOC135100302	5	10630186	10780693	uncharacterized LOC135100302
CheW	chr5	14353619	8.97397e-06	135100312	LOC135100312	5	14450894	14453499	pro-resilin-like	pro-resilin-like
CheW	chr5	16642520	5.87227e-06	135100320	LOC135100320	5	16517294	16591288	uncharacterized LOC135100320
CheW	chr5	14353619	8.97397e-06	135100556	LOC135100556	5	14376475	14378775	uncharacterized LOC135100556
CheW	chr5	14353619	8.97397e-06	135100557	LOC135100557	5	14250993	14344237	dual oxidase-like	dual oxidase-like|dual oxidase 1
CheW	chr5	14353619	8.97397e-06	135100560	LOC135100560	5	14258266	14261268	uncharacterized LOC135100560
CheW	chr5	14353619	8.97397e-06	135100561	LOC135100561	5	14342562	14344106	uncharacterized LOC135100561
CheW	chr5	14353619	8.97397e-06	135100562	LOC135100562	5	14345113	14448073	SUN domain-containing ossification factor-like	SUN domain-containing ossification factor-like|uncharacterized protein LOC135100562
CheW	chr5	16642520	5.87227e-06	135100596	LOC135100596	5	16708743	17121229	uncharacterized LOC135100596	uncharacterized protein LOC135100596
CheW	chr5	16642520	5.87227e-06	135100598	LOC135100598	5	16706866	16707894	uncharacterized LOC135100598
CheW	chr5	16642520	5.87227e-06	135100599	LOC135100599	5	16664249	16700720	uncharacterized LOC135100599
CheW	chr5	23233041	8.67094e-06	135100680	LOC135100680	5	23068984	23139379	uncharacterized LOC135100680
CheW	chr5	24348376	3.20913e-06	135100687	LOC135100687	5	24122218	24284120	neuroendocrine convertase 1-like	neuroendocrine convertase 1-like
CheW	chr5	24348376	3.20913e-06	135100689	LOC135100689	5	24374593	24427072	furin-like protease 2	furin-like protease 2
CheW	chr5	24348376	3.20913e-06	135100690	LOC135100690	5	24429668	24440797	uncharacterized protein DKFZp434B061-like	uncharacterized protein DKFZp434B061-like
CheW	chr5	31797236	5.94556e-06	135100834	LOC135100834	5	31759819	31783359	uncharacterized LOC135100834	uncharacterized protein LOC135100834
CheW	chr5	31797236	5.94556e-06	135100835	LOC135100835	5	31745228	31759733	uncharacterized LOC135100835
CheW	chr5	31797236	5.94556e-06	135100836	LOC135100836	5	31784726	31908145	uncharacterized LOC135100836	uncharacterized protein LOC135100836
CheW	chr5	33170388	8.44025e-06	135100859	LOC135100859	5	33079763	33094908	solute carrier family 22 member 15-like	solute carrier family 22 member 15-like
CheW	chr5	33170388	8.44025e-06	135100861	Tcs4	5	33095336	33102415	Threonyl-carbamoyl synthesis 4	tRNA N6-adenosine threonylcarbamoyltransferase, mitochondrial-like
CheW	chr5	33170388	8.44025e-06	135100862	Ubc4	5	33072836	33075557	ubiquitin conjugating enzyme 4	ubiquitin-conjugating enzyme E2 K-like
CheW	chr5	33170388	8.44025e-06	135100864	LOC135100864	5	33225667	33273752	potassium channel subfamily K member 9-like	potassium channel subfamily K member 9-like
CheW	chr5	10879948	7.44709e-06	135100941	LOC135100941	5	10924538	10925116	cilia- and flagella-associated protein 251-like	cilia- and flagella-associated protein 251-like
CheW	chr6	14968747	7.26776e-06	135101103	LOC135101103	6	15060255	15114351	uncharacterized LOC135101103
CheW	chr6	14968747	7.26776e-06	135101334	LOC135101334	6	15004272	15026936	uncharacterized LOC135101334
CheW	chr6	14968747	7.26776e-06	135101335	LOC135101335	6	14900125	14971294	filaggrin-like	filaggrin-like
CheW	chr6	14968747	7.26776e-06	135101339	LOC135101339	6	14944440	14946916	uncharacterized LOC135101339
CheW	chr6	14968747	7.26776e-06	135101340	LOC135101340	6	14922490	14926245	uncharacterized LOC135101340
CheW	chr6	31250102	6.63495e-08	135101597	LOC135101597	6	31171574	31346430	uncharacterized LOC135101597
CheW	chr7	2042820	7.9547e-06	135101817	LOC135101817	7	2135896	2141602	uncharacterized LOC135101817	uncharacterized protein LOC135101817
CheW	chr7	1892321	1.70231e-06	135101887	LOC135101887	7	1801613	1809843	nicastrin-like	nicastrin-like
CheW	chr7	1892321	1.70231e-06	135101888	LOC135101888	7	1794534	1810162	dihydrofolate reductase-like	dihydrofolate reductase-like
CheW	chr7	1892321	1.70231e-06	135101889	LOC135101889	7	1786114	1793874	uncharacterized LOC135101889
CheW	chr7	1892321	1.70231e-06	135101892	ND-18	7	1811043	1816652	NADH:ubiquinone oxidoreductase subunit 18	NADH dehydrogenase [ubiquinone] iron-sulfur protein 4, mitochondrial-like
CheW	chr7	1892321	1.70231e-06	135101893	LOC135101893	7	1818607	1828912	uncharacterized LOC135101893	uncharacterized protein LOC135101893
CheW	chr7	1892321	1.70231e-06	135101894	LOC135101894	7	1832670	1851443	serine hydroxymethyltransferase, mitochondrial-like	serine hydroxymethyltransferase, mitochondrial-like
CheW	chr7	2042820	7.9547e-06	135101896	LOC135101896	7	2093788	2332964	potassium voltage-gated channel subfamily KQT member 1-like	potassium voltage-gated channel subfamily KQT member 1-like
CheW	chr7	3293486	2.47336e-06	135101916	for	7	3359665	3410716	cGMP-dependent protein kinase for	cGMP-dependent protein kinase, isozyme 2 forms cD5/T2-like
CheW	chr7	3293486	2.47336e-06	135101917	LOC135101917	7	3351468	3354443	uncharacterized LOC135101917	uncharacterized protein LOC135101917
CheW	chr7	3293486	2.47336e-06	135101918	LOC135101918	7	3200297	3212675	oplophorus-luciferin 2-monooxygenase non-catalytic subunit-like	oplophorus-luciferin 2-monooxygenase non-catalytic subunit-like
CheW	chr7	3293486	2.47336e-06	135101919	LOC135101919	7	3101297	3270544	cGMP-dependent protein kinase 1-like	cGMP-dependent protein kinase 1-like|cGMP-dependent protein kinase 2-like|uncharacterized protein LOC135101919
CheW	chr7	8145039	8.19572e-08	135101979	LOC135101979	7	7857411	8062023	uncharacterized LOC135101979
CheW	chr7	8145039	8.19572e-08	135101981	LOC135101981	7	8129950	8136528	uncharacterized LOC135101981	uncharacterized protein LOC135101981
CheW	chr7	8145039	8.19572e-08	135101982	LOC135101982	7	8194899	8336355	protein abrupt-like	broad-complex core protein isoforms 1/2/3/4/5-like|longitudinals lacking protein, isoforms H/M/V-like|protein abrupt-like
CheW	chr7	8145039	8.19572e-08	135101983	LOC135101983	7	8063723	8128497	uncharacterized LOC135101983	uncharacterized protein LOC135101983
CheW	chr7	8145039	8.19572e-08	135101984	LOC135101984	7	8064432	8086681	uncharacterized LOC135101984	uncharacterized protein LOC135101984
CheW	chr7	8145039	8.19572e-08	135101986	LOC135101986	7	8183540	8189515	probable cyclin-dependent serine/threonine-protein kinase DDB_G0278487	capping protein inhibiting regulator of actin dynamics-like|probable cyclin-dependent serine/threonine-protein kinase DDB_G0278487
CheW	chr7	8145039	8.19572e-08	135101987	LOC135101987	7	8185486	8195126	uncharacterized LOC135101987
CheW	chr7	10395757	3.82071e-06	135102051	LOC135102051	7	10261865	10351108	uncharacterized LOC135102051	uncharacterized protein LOC135102051
CheW	chr7	10395757	3.82071e-06	135102052	LOC135102052	7	10332114	10341944	uncharacterized LOC135102052
CheW	chr7	10395757	3.82071e-06	135102053	Adat1	7	10392162	10393705	Adenosine deaminase, tRNA-specific 1	tRNA-specific adenosine deaminase 1-like
CheW	chr7	10395757	3.82071e-06	135102054	LOC135102054	7	10425385	10434827	ethanolamine-phosphate phospho-lyase-like	5-phosphohydroxy-L-lysine phospho-lyase-like|ethanolamine-phosphate phospho-lyase-like
CheW	chr7	10395757	3.82071e-06	135102055	LOC135102055	7	10392162	10419362	glyoxal reductase-like	glyoxal reductase-like
CheW	chr7	10395757	3.82071e-06	135102057	LOC135102057	7	10368235	10391381	uncharacterized LOC135102057	uncharacterized protein LOC135102057
CheW	chr7	10395757	3.82071e-06	135102058	LOC135102058	7	10443485	10500094	F-BAR domain only protein 2-like	F-BAR domain only protein 2-like
CheW	chr7	2042820	7.9547e-06	135102463	LOC135102463	7	2067619	2088995	mucin-2-like	mucin-2-like
CheW	chr7	8145039	8.19572e-08	135102471	LOC135102471	7	8128439	8183932	uncharacterized LOC135102471	LOW QUALITY PROTEIN: uncharacterized protein LOC135102471
CheW	chr8	23590729	4.60651e-06	135102557	LOC135102557	8	23604934	23750534	uncharacterized LOC135102557	LOW QUALITY PROTEIN: uncharacterized protein LOC135102557
CheW	chr8	3205632	5.39034e-06	135102574	LOC135102574	8	3210738	3212890	serine/threonine-protein kinase pkn2-like	serine/threonine-protein kinase pkn2-like
CheW	chr8	29417148	6.44143e-06	135102609	LOC135102609	8	29382419	29386245	uncharacterized LOC135102609
CheW	chr8	29417148	6.44143e-06	135102610	LOC135102610	8	29380792	29382429	uncharacterized LOC135102610
CheW	chr8	29417148	6.44143e-06	135102611	LOC135102611	8	29391039	29396146	uncharacterized LOC135102611
CheW	chr8	3205632	5.39034e-06	135102699	LOC135102699	8	3259450	3262981	uncharacterized LOC135102699	uncharacterized protein LOC135102699
CheW	chr8	3205632	5.39034e-06	135102700	LOC135102700	8	3287410	3325977	sodium-coupled monocarboxylate transporter 1-like	sodium-coupled monocarboxylate transporter 1-like
CheW	chr8	3205632	5.39034e-06	135102703	LOC135102703	8	3238612	3284140	uncharacterized LOC135102703
CheW	chr8	29417148	6.44143e-06	135103115	LOC135103115	8	29308524	29358488	fibroblast growth factor receptor-like 1	fibroblast growth factor receptor-like 1|fibroblast growth factor receptor 1 protein
CheW	chr8	29417148	6.44143e-06	135103116	LOC135103116	8	29336796	29342699	uncharacterized LOC135103116	uncharacterized protein LOC135103116
CheW	chr8	29417148	6.44143e-06	135103117	LOC135103117	8	29363415	29379018	mpv17-like protein	mpv17-like protein
CheW	chr8	29417148	6.44143e-06	135103118	LOC135103118	8	29404155	29630728	glutamate receptor ionotropic, NMDA 2B-like	LOW QUALITY PROTEIN: glutamate receptor ionotropic, NMDA 2B-like
CheW	chr8	3205632	5.39034e-06	135103168	LOC135103168	8	3242280	3251774	uncharacterized LOC135103168	uncharacterized protein LOC135103168
CheW	chr8	3205632	5.39034e-06	135103175	LOC135103175	8	3227181	3229293	probable serine/threonine-protein kinase kinX	probable serine/threonine-protein kinase kinX
CheW	chr9	3591412	2.02245e-06	135103406	LOC135103406	9	3510172	3691144	uncharacterized LOC135103406
CheW	chr9	9720603	5.13387e-06	135103546	Gycalpha99B	9	9759467	9843032	guanylate cyclase 1 soluble subunit alpha 2	head-specific guanylate cyclase-like
CheW	chr9	10203663	9.816e-06	135103553	LOC135103553	9	10107092	10110226	uncharacterized LOC135103553	uncharacterized protein LOC135103553
CheW	chr9	10203663	9.816e-06	135103554	Nt5a	9	10170015	10174518	5' nucleotidase A	LOW QUALITY PROTEIN: 5'-nucleotidase domain-containing protein 1-like
CheW	chr9	10203663	9.816e-06	135103555	LOC135103555	9	10257273	10261869	uncharacterized LOC135103555	uncharacterized protein LOC135103555
CheW	chr9	10203663	9.816e-06	135103556	LOC135103556	9	10283128	10360617	cholecystokinin receptor type A-like	LOW QUALITY PROTEIN: cholecystokinin receptor type A-like
CheW	chr9	26319189	6.04137e-07	135103777	row	9	26254458	26270897	relative of woc	uncharacterized protein LOC135103777
CheW	chr9	26319189	6.04137e-07	135103778	LOC135103778	9	26228203	26240628	inaD-like protein	inaD-like protein
CheW	chr9	26319189	6.04137e-07	135103779	LOC135103779	9	26128016	26227682	uncharacterized LOC135103779	uncharacterized protein LOC135103779
CheW	chr9	26319189	6.04137e-07	135103780	LOC135103780	9	26239349	26254224	protein lin-52 homolog	protein lin-52 homolog
CheW	chr9	26319189	6.04137e-07	135103781	Patr-1	9	26286582	26297744	Protein associated with topo II related - 1	protein PAT1 homolog 1-like
CheW	chr9	26319189	6.04137e-07	135103782	LOC135103782	9	26277727	26285615	transcriptional repressor CTCF-like	transcriptional repressor CTCF-like
CheW	chr9	26319189	6.04137e-07	135103783	LSm-4	9	26273221	26287286	Like Sm protein 4	COMM domain-containing protein 5-like
CheW	chr9	26319189	6.04137e-07	135103784	LOC135103784	9	26298475	26310265	ubiquitin carboxyl-terminal hydrolase calypso-like	ubiquitin carboxyl-terminal hydrolase BAP1-like|ubiquitin carboxyl-terminal hydrolase calypso-like
CheW	chr9	26319189	6.04137e-07	135103785	LOC135103785	9	26309068	26312416	uncharacterized LOC135103785
CheW	chr9	26319189	6.04137e-07	135103786	LOC135103786	9	26314476	26388695	dipeptidyl aminopeptidase-like protein 6	dipeptidyl aminopeptidase-like protein 6
CheW	chr9	26319189	6.04137e-07	135103787	LOC135103787	9	26390128	26397460	uncharacterized LOC135103787	uncharacterized protein LOC135103787
CheW	chr9	26319189	6.04137e-07	135103788	LOC135103788	9	26364684	26387903	uncharacterized LOC135103788
CheW	chr9	26319189	6.04137e-07	135103789	LOC135103789	9	26413570	26424315	retinol dehydrogenase 11-like	retinol dehydrogenase 11-like
CheW	chr10	24607548	8.0872e-06	135104413	LOC135104413	10	24589149	24685592	myb-like protein V	myb-like protein V
CheW	chr10	24607548	8.0872e-06	135104414	LOC135104414	10	24622753	24624685	uncharacterized LOC135104414
CheW	chr10	24607548	8.0872e-06	135104415	LOC135104415	10	24703858	24731614	ornithine decarboxylase-like	ornithine decarboxylase-like
CheW	chr11	21591151	4.9326e-06	135104697	LOC135104697	11	21470820	21569267	uncharacterized LOC135104697
CheW	chr11	21591151	4.9326e-06	135105078	LOC135105078	11	21636168	21688329	uncharacterized LOC135105078	uncharacterized protein LOC135105078
CheW	chr11	23101252	4.93602e-06	135105083	LOC135105083	11	22916913	23102376	uncharacterized LOC135105083
CheW	chr11	23101252	4.93602e-06	135105084	LOC135105084	11	23101112	23114529	uncharacterized LOC135105084
CheW	chr12	22783488	7.81799e-06	135105448	LOC135105448	12	22594488	22729670	uncharacterized LOC135105448
CheW	chr12	26236193	6.19791e-06	135105456	LOC135105456	12	26146983	26148974	uncharacterized LOC135105456
CheW	chr12	26236193	6.19791e-06	135105457	LOC135105457	12	26248383	26251573	uncharacterized LOC135105457
CheW	chr12	26236193	6.19791e-06	135105458	LOC135105458	12	26251996	26258451	glutamate receptor ionotropic, delta-1-like	glutamate receptor ionotropic, delta-1-like
CheW	chr12	26236193	6.19791e-06	135105459	LOC135105459	12	26262135	26270452	probable glutamate receptor	probable glutamate receptor
CheW	chr12	26236193	6.19791e-06	135105460	LOC135105460	12	26274908	26279803	glutamate receptor ionotropic, kainate 5-like	glutamate receptor ionotropic, kainate 5-like|probable glutamate receptor
CheW	chr12	5264825	5.79887e-06	135105567	LOC135105567	12	5168274	5188162	WD repeat domain phosphoinositide-interacting protein 3-like	WD repeat domain phosphoinositide-interacting protein 3-like
CheW	chr12	5264825	5.79887e-06	135105569	LOC135105569	12	5164745	5168080	UPF0193 protein EVG1-like	UPF0193 protein EVG1-like
CheW	chr12	5264825	5.79887e-06	135105571	bgm	12	5201499	5284060	acyl-CoA synthetase bubblegum family member 1	long-chain-fatty-acid--CoA ligase ACSBG2-like
CheW	chr12	5264825	5.79887e-06	135105573	LOC135105573	12	5289812	5292498	uncharacterized LOC135105573	uncharacterized protein LOC135105573
CheW	chr12	5264825	5.79887e-06	135105574	LOC135105574	12	5293097	5293989	cuticle protein AM1159-like	cuticle protein AM1159-like
CheW	chr12	5264825	5.79887e-06	135105575	LOC135105575	12	5302022	5307349	larval cuticle protein LCP-22-like
CheW	chr12	5264825	5.79887e-06	135105578	LOC135105578	12	5314386	5316389	cuticle protein AM1199-like	cuticle protein AM1199-like
CheW	chr12	5264825	5.79887e-06	135105579	LOC135105579	12	5329586	5333417	cuticle protein AM1199-like	cuticle protein AM1199-like
CheW	chr12	21211406	2.14564e-06	135105855	LOC135105855	12	21109037	21125332	proclotting enzyme-like	coagulation factor IX-like|proclotting enzyme-like
CheW	chr12	21211406	2.14564e-06	135105856	LOC135105856	12	21126038	21127049	uncharacterized LOC135105856	uncharacterized protein LOC135105856
CheW	chr12	22783488	7.81799e-06	135105902	LOC135105902	12	22737459	22882788	putative carbonic anhydrase-like protein 2	putative carbonic anhydrase-like protein 2
CheW	chr12	22783488	7.81799e-06	135105903	LOC135105903	12	22791148	22898278	uncharacterized LOC135105903	uncharacterized protein LOC135105903
CheW	chr12	26236193	6.19791e-06	135105981	LOC135105981	12	26132318	26142486	receptor-type tyrosine-protein phosphatase H-like	receptor-type tyrosine-protein phosphatase H-like
CheW	chr12	26236193	6.19791e-06	135105984	LOC135105984	12	26142972	26144838	uncharacterized LOC135105984	uncharacterized protein LOC135105984
CheW	chr12	26236193	6.19791e-06	135105986	LOC135105986	12	26171374	26222630	reelin-like	reelin-like|reelin-like protein
CheW	chr12	26236193	6.19791e-06	135105987	LOC135105987	12	26151128	26166696	leucine-rich repeat-containing protein 40-like	leucine-rich repeat-containing protein 40-like
CheW	chr12	26236193	6.19791e-06	135105988	PheRS-m	12	26225597	26234832	Phenylalanyl-tRNA synthetase, mitochondrial	phenylalanine--tRNA ligase, mitochondrial-like
CheW	chr12	26236193	6.19791e-06	135105990	LOC135105990	12	26235737	26238177	uncharacterized LOC135105990
CheW	chr12	26236193	6.19791e-06	135105991	LOC135105991	12	26239811	26245821	uncharacterized LOC135105991
CheW	chr12	26236193	6.19791e-06	135105992	LOC135105992	12	26281393	26290613	probable glutamate receptor	probable glutamate receptor
CheW	chr12	26236193	6.19791e-06	135105993	Pbp49	12	26327071	26336047	proximal sequence element A Pbp49	snRNA-activating protein complex subunit 3-like
CheW	chr12	26236193	6.19791e-06	135105994	LOC135105994	12	26300550	26304841	probable glutamate receptor	probable glutamate receptor
CheW	chr12	26236193	6.19791e-06	135105996	LOC135105996	12	26315035	26327076	prostaglandin reductase 1-like	prostaglandin reductase 1-like|alcohol dehydrogenase
CheW	chr12	26236193	6.19791e-06	135105997	LOC135105997	12	26305372	26311663	valacyclovir hydrolase-like	valacyclovir hydrolase-like
CheW	chr12	26236193	6.19791e-06	135105998	LOC135105998	12	26296975	26298461	uncharacterized LOC135105998	uncharacterized protein LOC135105998
CheW	chr12	5264825	5.79887e-06	135106086	LOC135106086	12	5364475	5365618	cuticle protein AM1159-like	cuticle protein AM1159-like
CheW	chr12	21211406	2.14564e-06	135106092	LOC135106092	12	21137759	21150086	UDP-glucuronosyltransferase 2A3-like	UDP-glucuronosyltransferase 2A3-like
CheW	chr12	21211406	2.14564e-06	135106093	LOC135106093	12	21155598	21160523	ferritin-like	LOW QUALITY PROTEIN: ferritin-like
CheW	chr12	21211406	2.14564e-06	135106094	LOC135106094	12	21164391	21514613	RING finger protein 37-like	RING finger protein 37-like
CheW	chr12	26236193	6.19791e-06	135106102	LOC135106102	12	26271081	26271192	U6 spliceosomal RNA
CheW	chr13	2028603	1.03605e-06	135106144	LOC135106144	13	1975469	1978013	uncharacterized LOC135106144
CheW	chr13	16720975	5.39923e-08	135106201	LOC135106201	13	16700193	16803192	zwei Ig domain protein zig-8-like	zwei Ig domain protein zig-8-like
CheW	chr13	22829922	8.81462e-06	135106224	LOC135106224	13	22818912	22844706	uncharacterized LOC135106224	uncharacterized protein LOC135106224
CheW	chr13	22829922	8.81462e-06	135106225	fra	13	22915711	22964772	neogenin protein frazzled	neogenin-like
CheW	chr13	2028603	1.03605e-06	135106303	LOC135106303	13	1929765	1931186	uncharacterized LOC135106303	uncharacterized protein LOC135106303
CheW	chr13	2028603	1.03605e-06	135106304	LOC135106304	13	1941218	1943211	cuticle protein 7-like	cuticle protein 7-like
CheW	chr13	2028603	1.03605e-06	135106305	LOC135106305	13	1946408	1948435	cuticle protein 7-like	cuticle protein 7-like
CheW	chr13	2028603	1.03605e-06	135106306	LOC135106306	13	1965594	1966814	uncharacterized LOC135106306	uncharacterized protein LOC135106306
CheW	chr13	2028603	1.03605e-06	135106307	LOC135106307	13	1950417	1971057	uncharacterized LOC135106307
CheW	chr13	2028603	1.03605e-06	135106308	LOC135106308	13	1986203	1994735	failed axon connections homolog	failed axon connections homolog
CheW	chr13	2028603	1.03605e-06	135106309	LOC135106309	13	1979080	1984504	U8 snoRNA-decapping enzyme-like	U8 snoRNA-decapping enzyme-like
CheW	chr13	2028603	1.03605e-06	135106310	LOC135106310	13	1995444	2002180	uncharacterized LOC135106310
CheW	chr13	2028603	1.03605e-06	135106311	LOC135106311	13	2095354	2104381	eukaryotic initiation factor 4A-I-like	eukaryotic initiation factor 4A-I-like|eukaryotic initiation factor 4A
CheW	chr13	2028603	1.03605e-06	135106313	LOC135106313	13	2018270	2089787	uncharacterized LOC135106313	LOW QUALITY PROTEIN: uncharacterized protein LOC135106313
CheW	chr13	2028603	1.03605e-06	135106314	LOC135106314	13	2002447	2009958	U8 snoRNA-decapping enzyme-like	U8 snoRNA-decapping enzyme-like
CheW	chr13	2028603	1.03605e-06	135106315	hdly	13	2046926	2066832	hadley	uncharacterized protein LOC135106315
CheW	chr13	2028603	1.03605e-06	135106316	LOC135106316	13	2012347	2015347	uncharacterized LOC135106316
CheW	chr13	2028603	1.03605e-06	135106317	LOC135106317	13	2122369	2246043	proline-rich protein 12-like	proline-rich protein 12-like
CheW	chr13	2028603	1.03605e-06	135106319	LOC135106319	13	2112690	2121587	profilin-like	profilin-like
CheW	chr13	3216670	2.69253e-06	135106336	LOC135106336	13	3174156	3187328	ubiquitin-protein ligase E3B-like	ubiquitin-protein ligase E3B-like
CheW	chr13	3216670	2.69253e-06	135106338	LOC135106338	13	3162967	3166523	uncharacterized LOC135106338
CheW	chr13	3216670	2.69253e-06	135106339	LOC135106339	13	3161160	3173069	uncharacterized LOC135106339
CheW	chr13	3216670	2.69253e-06	135106340	LOC135106340	13	3088227	3159090	thyroid receptor-interacting protein 11-like	thyroid receptor-interacting protein 11-like
CheW	chr13	3216670	2.69253e-06	135106341	hyd	13	3188999	3213704	E3 ubiquitin-protein ligase hyd	E3 ubiquitin-protein ligase hyd-like
CheW	chr13	3216670	2.69253e-06	135106342	LOC135106342	13	3215146	3233377	ankyrin-1-like	ankyrin-1-like
CheW	chr13	3216670	2.69253e-06	135106343	LOC135106343	13	3239659	3249747	zinc finger and BTB domain-containing protein 11-like	zinc finger and BTB domain-containing protein 11-like
CheW	chr13	3216670	2.69253e-06	135106344	LOC135106344	13	3249813	3257360	sperm-associated antigen 7 homolog	sperm-associated antigen 7 homolog
CheW	chr13	3216670	2.69253e-06	135106345	LOC135106345	13	3262407	3269819	cation-dependent mannose-6-phosphate receptor-like	cation-dependent mannose-6-phosphate receptor-like
CheW	chr13	3216670	2.69253e-06	135106347	LOC135106347	13	3257997	3263531	keratin-associated protein 5-3-like	keratin-associated protein 5-3-like
CheW	chr13	3216670	2.69253e-06	135106348	LOC135106348	13	3298487	3299127	uncharacterized LOC135106348
CheW	chr13	3216670	2.69253e-06	135106349	LOC135106349	13	3270367	3275861	uncharacterized LOC135106349
CheW	chr13	20181146	3.37448e-06	135106471	Hr39	13	19987643	20174427	Nuclear hormone receptor FTZ-F1 beta	nuclear hormone receptor FTZ-F1 beta-like
CheW	chr13	20181146	3.37448e-06	135106475	LOC135106475	13	20192099	20203571	PRL-1 phosphatase-like	PRL-1 phosphatase-like
CheW	chr13	20181146	3.37448e-06	135106476	LOC135106476	13	20204279	20211698	F-box/WD repeat-containing protein 2-like	F-box/WD repeat-containing protein 2-like
CheW	chr13	20181146	3.37448e-06	135106477	LOC135106477	13	20221649	20226163	phenoloxidase-activating factor 2-like	phenoloxidase-activating factor 2-like
CheW	chr13	20181146	3.37448e-06	135106478	LOC135106478	13	20269477	20377086	uncharacterized LOC135106478	uncharacterized protein LOC135106478
CheW	chr13	22829922	8.81462e-06	135106520	LOC135106520	13	22828515	22833796	chitooligosaccharidolytic beta-N-acetylglucosaminidase-like	chitooligosaccharidolytic beta-N-acetylglucosaminidase-like
CheW	chr13	22829922	8.81462e-06	135106525	LOC135106525	13	22809271	22813783	thiol S-methyltransferase TMT1A-like	thiol S-methyltransferase TMT1A-like
CheW	chr13	22829922	8.81462e-06	135106526	LOC135106526	13	22803931	22819029	low molecular weight phosphotyrosine protein phosphatase-like	low molecular weight phosphotyrosine protein phosphatase-like
CheW	chr13	22829922	8.81462e-06	135106529	LOC135106529	13	22860626	22910963	plastin-2-like	plastin-2-like
CheW	chr13	22829922	8.81462e-06	135106530	LOC135106530	13	22849215	22858888	thyroglobulin-like	thyroglobulin-like
CheW	chr14	19591443	8.69163e-06	135106700	LOC135106700	14	19360693	19520243	uncharacterized LOC135106700
CheW	chr14	9107988	3.31533e-06	135106808	LOC135106808	14	8963281	9012428	uncharacterized LOC135106808	uncharacterized protein LOC135106808
CheW	chr14	9107988	3.31533e-06	135106812	LOC135106812	14	9159503	9288890	pseudouridylate synthase 1 homolog	pseudouridylate synthase 1 homolog
CheW	chr14	9107988	3.31533e-06	135106815	LOC135106815	14	9018494	9137340	uncharacterized LOC135106815	uncharacterized protein LOC135106815
CheW	chr14	10984753	1.57066e-06	135106852	LOC135106852	14	10880309	10901717	angiotensin-converting enzyme-like	angiotensin-converting enzyme-like
CheW	chr14	10984753	1.57066e-06	135106856	Stacl	14	10922372	11070492	SH3 and cysteine-rich domain-containing protein	LOW QUALITY PROTEIN: uncharacterized protein LOC135106856
CheW	chr14	10984753	1.57066e-06	135106857	LOC135106857	14	10904437	10916492	peroxiredoxin-2-like	peroxiredoxin-2-like|peroxiredoxin 4
CheW	chr14	10984753	1.57066e-06	135106858	LOC135106858	14	10917978	10920774	uncharacterized LOC135106858	uncharacterized protein LOC135106858|juvenile hormone binding protein 7
CheW	chr14	19591443	8.69163e-06	135106983	LOC135106983	14	19614051	19711820	uncharacterized LOC135106983	uncharacterized protein LOC135106983
CheW	chr14	16247141	4.82813e-06	135107125	LOC135107125	14	16252522	16253256	uncharacterized LOC135107125	uncharacterized protein LOC135107125
CheW	chr15	22404281	7.19004e-07	135107222	LOC135107222	15	22427318	22428820	uncharacterized LOC135107222	uncharacterized protein LOC135107222
CheW	chr15	22404281	7.19004e-07	135107223	LOC135107223	15	22431052	22432386	uncharacterized LOC135107223	uncharacterized protein LOC135107223
CheW	chr15	22404281	7.19004e-07	135107224	LOC135107224	15	22441843	22443855	uncharacterized LOC135107224	uncharacterized protein LOC135107224
CheW	chr15	22404281	7.19004e-07	135107225	LOC135107225	15	22446847	22466299	uncharacterized LOC135107225
CheW	chr15	6550492	7.05468e-06	135107230	LOC135107230	15	6635568	6639109	MAP7 domain-containing protein 2-like	MAP7 domain-containing protein 2-like
CheW	chr15	11238658	7.84808e-06	135107236	LOC135107236	15	11302022	11317915	uncharacterized LOC135107236	uncharacterized protein LOC135107236
CheW	chr15	5590605	5.06349e-07	135107315	LOC135107315	15	5661802	5772857	neuronal cell adhesion molecule-like	neuronal cell adhesion molecule-like
CheW	chr15	6550492	7.05468e-06	135107330	LOC135107330	15	6396702	6477758	synaptogenesis protein syg-2-like	synaptogenesis protein syg-2-like
CheW	chr15	6550492	7.05468e-06	135107331	DCX-EMAP	15	6485501	6585563	Doublecortin-domain-containing echinoderm-microtubule-associated protein	echinoderm microtubule-associated protein-like CG42247
CheW	chr15	6550492	7.05468e-06	135107332	LOC135107332	15	6493240	6633972	uncharacterized LOC135107332
CheW	chr15	6550492	7.05468e-06	135107333	CHES-1-like	15	6647173	6756149	Checkpoint suppressor 1-like	serine-rich adhesin for platelets-like
CheW	chr15	6662153	7.04316e-06	135107334	LOC135107334	15	6745963	6765751	uncharacterized LOC135107334
CheW	chr15	8330884	8.28887e-06	135107359	LOC135107359	15	8237059	8379667	CUGBP Elav-like family member 2	CUGBP Elav-like family member 2
CheW	chr15	8330884	8.28887e-06	135107361	LOC135107361	15	8382928	8395402	glucoside xylosyltransferase 1-like	glucoside xylosyltransferase 1-like
CheW	chr15	8330884	8.28887e-06	135107362	LOC135107362	15	8390996	8402495	uncharacterized LOC135107362
CheW	chr15	8330884	8.28887e-06	135107363	LOC135107363	15	8404031	8465119	uncharacterized LOC135107363	uncharacterized protein LOC135107363
CheW	chr15	11238658	7.84808e-06	135107428	LOC135107428	15	11106274	11300995	hemicentin-2-like	hemicentin-2-like
CheW	chr15	14107580	6.24163e-06	135107480	LOC135107480	15	14121878	14166384	uncharacterized LOC135107480	uncharacterized protein LOC135107480
CheW	chr15	14107580	6.24163e-06	135107481	LOC135107481	15	13930133	14168043	serine proteinase stubble-like	serine proteinase stubble-like|uncharacterized protein LOC135107481
CheW	chr15	14107580	6.24163e-06	135107483	LOC135107483	15	14188843	14205187	nibrin-like	nibrin-like
CheW	chr15	14107580	6.24163e-06	135107488	LOC135107488	15	14206109	14230138	type I iodothyronine deiodinase-like	thyroxine 5-deiodinase-like|type I iodothyronine deiodinase-like|uncharacterized protein LOC135107488
CheW	chr15	22404281	7.19004e-07	135107667	LOC135107667	15	22335983	22345149	endoplasmic reticulum-Golgi intermediate compartment protein 1-like	endoplasmic reticulum-Golgi intermediate compartment protein 1-like
CheW	chr15	22404281	7.19004e-07	135107668	LOC135107668	15	22353796	22369172	uncharacterized LOC135107668	uncharacterized protein LOC135107668
CheW	chr15	22404281	7.19004e-07	135107669	LOC135107669	15	22358530	22365454	uncharacterized LOC135107669
CheW	chr15	22404281	7.19004e-07	135107674	LOC135107674	15	22266084	22322357	WSCD family member AAEL009094-like	WSCD family member AAEL009094-like
CheW	chr15	22404281	7.19004e-07	135107675	LOC135107675	15	22300178	22326255	uncharacterized LOC135107675
CheW	chr15	22404281	7.19004e-07	135107676	LSm7	15	22327409	22329733	U6 snRNA-associated Sm-like protein LSm7	U6 snRNA-associated Sm-like protein LSm7
CheW	chr15	22404281	7.19004e-07	135107677	LOC135107677	15	22372591	22382763	uncharacterized LOC135107677	uncharacterized protein LOC135107677
CheW	chr15	22404281	7.19004e-07	135107678	LOC135107678	15	22414149	22418683	U3 small nucleolar ribonucleoprotein protein IMP3-like	LOW QUALITY PROTEIN: U3 small nucleolar ribonucleoprotein protein IMP3-like
CheW	chr15	22404281	7.19004e-07	135107679	Lapsyn	15	22433029	22437560	Leucine-rich repeat activity-regulated protein at synapses	chondroadherin-like protein
CheW	chr15	22404281	7.19004e-07	135107680	LOC135107680	15	22437124	22439934	uncharacterized LOC135107680	uncharacterized protein LOC135107680
CheW	chr15	22404281	7.19004e-07	135107681	LOC135107681	15	22493375	22567719	glycine receptor subunit alpha-2-like	glycine receptor subunit alpha-2-like|uncharacterized protein LOC135107681
CheW	chr16	4098736	5.26077e-07	135107901	LOC135107901	16	4104196	4227666	homeobox protein abdominal-B-like	homeobox protein abdominal-B-like
CheW	chr16	6841388	5.58495e-06	135107943	LOC135107943	16	6855855	6861638	delta-aminolevulinic acid dehydratase-like	delta-aminolevulinic acid dehydratase-like
CheW	chr16	6841388	5.58495e-06	135107944	G9a	16	6866526	6895524	histone-lysine N-methyltransferase G9a	histone-lysine N-methyltransferase EHMT1-like|uncharacterized protein LOC135107944
CheW	chr16	6841388	5.58495e-06	135107945	LOC135107945	16	6881832	6897634	uncharacterized LOC135107945
CheW	chr16	6841388	5.58495e-06	135107946	Kdm5	16	6922149	6942140	Lysine demethylase 5	lysine-specific demethylase 5B-like|lysine-specific demethylase 5C-like
CheW	chr16	6841388	5.58495e-06	135107947	LOC135107947	16	6899550	6911951	transient receptor potential protein-like	transient receptor potential protein-like
CheW	chr16	6841388	5.58495e-06	135107948	waw	16	6912102	6928055	Translation factor waclaw	translation factor Guf1, mitochondrial-like
CheW	chr16	12643994	1.84079e-07	135108060	LOC135108060	16	12465040	12587069	uncharacterized LOC135108060
CheW	chr16	12643994	1.84079e-07	135108061	LOC135108061	16	12602270	12719773	uncharacterized LOC135108061	LOW QUALITY PROTEIN: uncharacterized protein LOC135108061
CheW	chr16	12643994	1.84079e-07	135108063	LOC135108063	16	12698480	12747040	uncharacterized LOC135108063
CheW	chr17	644970	9.89296e-06	135108285	LOC135108285	17	579630	583848	uncharacterized LOC135108285
CheW	chr17	644970	9.89296e-06	135108286	enc	17	654888	798449	R3H domain containing protein encore	R3H domain-containing protein 1-like|cAMP-regulated phosphoprotein 21-like
CheW	chr17	4765854	7.93836e-06	135108347	LOC135108347	17	4701741	4744672	uncharacterized LOC135108347	uncharacterized protein LOC135108347
CheW	chr17	4765854	7.93836e-06	135108348	LOC135108348	17	4673396	4687101	uncharacterized LOC135108348	uncharacterized protein LOC135108348
CheW	chr17	4765854	7.93836e-06	135108349	LOC135108349	17	4756338	4758785	uncharacterized LOC135108349	uncharacterized protein LOC135108349
CheW	chr17	4765854	7.93836e-06	135108350	LOC135108350	17	4746801	4756287	ribonuclease H2 subunit A-like	ribonuclease H2 subunit A-like
CheW	chr17	4765854	7.93836e-06	135108351	LOC135108351	17	4767908	4828284	calpain-C-like	LOW QUALITY PROTEIN: calpain-C-like
CheW	chr17	4765854	7.93836e-06	135108352	osp	17	4859524	4962524	myosin phosphatase Rho interacting protein outspread	golgin subfamily B member 1-like|protein outspread-like
CheW	chr17	4765854	7.93836e-06	135108355	Mms19	17	4837455	4853785	MMS19 nucleotide excision repair protein	MMS19 nucleotide excision repair protein homolog
CheW	chr17	4765854	7.93836e-06	135108356	LOC135108356	17	4854010	4859526	uncharacterized LOC135108356	uncharacterized protein LOC135108356
CheW	chr17	8867211	9.06133e-06	135108431	shot	17	8577377	8840372	dystonin-like protein short stop	microtubule-actin cross-linking factor 1-like|uncharacterized protein LOC135108431
CheW	chr17	9745553	4.49401e-06	135108449	LOC135108449	17	9713723	9827757	gamma-2-syntrophin-like	gamma-2-syntrophin-like
CheW	chr17	9745553	4.49401e-06	135108609	LOC135108609	17	9677400	9678329	small proline-rich protein 3-like	small proline-rich protein 3-like
CheW	chr18	7751246	1.45169e-07	135109067	mst01	18	7577009	7709386	misato mitochondrial distribution and morphology regulator	protein misato homolog 1-like
CheW	chr18	7751246	1.45169e-07	135109069	LOC135109069	18	7709553	7715922	uncharacterized LOC135109069	uncharacterized protein LOC135109069
CheW	chr18	7751246	1.45169e-07	135109070	LOC135109070	18	7734586	7739637	uncharacterized LOC135109070	uncharacterized protein LOC135109070
CheW	chr18	7751246	1.45169e-07	135109071	LOC135109071	18	7832844	7909425	uncharacterized LOC135109071	uncharacterized protein LOC135109071
CheW	chr18	19332719	6.48712e-07	135109244	LOC135109244	18	19190535	19458092	homeobox protein prospero-like	LOW QUALITY PROTEIN: homeobox protein prospero-like
CheW	chr18	7751246	1.45169e-07	135109353	LOC135109353	18	7762170	7764323	uncharacterized LOC135109353	uncharacterized protein LOC135109353
CheW	chr19	18915252	8.45664e-06	135109831	LOC135109831	19	18806041	19070170	uncharacterized LOC135109831	uncharacterized protein LOC135109831
CheW	chr20	11263080	2.20041e-06	135110315	LOC135110315	20	11148777	11402331	dipeptidase 1-like	dipeptidase 1-like|uncharacterized protein LOC135110315
CheW	chr21	10997246	8.00434e-06	135111008	LOC135111008	21	10995643	11162698	forkhead box protein O-like	forkhead box protein O-like
CheW	chr21	14559234	2.56756e-06	135111074	LOC135111074	21	14421195	14461075	neural-cadherin-like	neural-cadherin-like
CheW	chr21	15677671	8.75702e-06	135111103	LOC135111103	21	15693350	15702291	mucin-2-like	mucin-2-like
CheW	chr21	15677671	8.75702e-06	135111104	LOC135111104	21	15660308	15689626	uncharacterized protein C11orf96 homolog	uncharacterized protein C11orf96 homolog
CheW	chr21	15677671	8.75702e-06	135111105	slmo	21	15707080	15714169	PRELI domain containing slowmo	protein slowmo-like
CheW	chr21	15677671	8.75702e-06	135111106	LOC135111106	21	15597549	15612159	importin subunit alpha-7-like	importin subunit alpha-7-like
CheW	chr21	15677671	8.75702e-06	135111107	LOC135111107	21	15617111	15623625	heat shock factor-binding protein 1-like	heat shock factor-binding protein 1-like
CheW	chr21	15677671	8.75702e-06	135111108	LOC135111108	21	15624067	15626900	cytochrome c oxidase assembly factor 6 homolog	cytochrome c oxidase assembly factor 6 homolog
CheW	chr21	15677671	8.75702e-06	135111109	LOC135111109	21	15614917	15617442	uncharacterized LOC135111109
CheW	chr21	15677671	8.75702e-06	135111110	LOC135111110	21	15631008	15659857	uncharacterized LOC135111110
CheW	chr21	15677671	8.75702e-06	135111111	LOC135111111	21	15730615	15767926	uncharacterized LOC135111111	uncharacterized protein LOC135111111
CheW	chr21	15677671	8.75702e-06	135111114	LOC135111114	21	15717100	15728714	galactosylceramide sulfotransferase-like	galactosylceramide sulfotransferase-like
CheW	chr21	20943683	4.35735e-07	135111218	LOC135111218	21	20875554	20919333	SET and MYND domain-containing protein 4-like	SET and MYND domain-containing protein 4-like
CheW	chr21	20943683	4.35735e-07	135111219	Nulp1	21	20853242	20864392	Nuclear localized protein 1	ribosome quality control complex subunit TCF25-like
CheW	chr21	20943683	4.35735e-07	135111221	grp	21	20833939	20851788	serine/threonine-protein kinase grp	serine/threonine-protein kinase grp-like
CheW	chr21	20943683	4.35735e-07	135111222	LOC135111222	21	20893016	20932926	G-protein coupled receptor dmsr-1-like	G-protein coupled receptor dmsr-1-like
CheW	chr21	20943683	4.35735e-07	135111223	LOC135111223	21	20868863	20874912	galactosylgalactosylxylosylprotein 3-beta-glucuronosyltransferase 2-like	galactosylgalactosylxylosylprotein 3-beta-glucuronosyltransferase 2-like
CheW	chr21	20943683	4.35735e-07	135111224	LOC135111224	21	20864534	20869250	uncharacterized LOC135111224
CheW	chr21	20943683	4.35735e-07	135111225	LOC135111225	21	20938293	20960408	TATA element modulatory factor-like	TATA element modulatory factor-like
CheW	chr21	20943683	4.35735e-07	135111226	LOC135111226	21	20963342	20969069	adenosylhomocysteinase-like	adenosylhomocysteinase-like|adenosylhomocysteinase
CheW	chr21	20943683	4.35735e-07	135111227	LOC135111227	21	20990320	21006192	nucleoporin p58/p45-like	nucleoporin p58/p45-like
CheW	chr21	20943683	4.35735e-07	135111230	isoQC	21	20972994	20986656	iso Glutaminyl cyclase	glutaminyl-peptide cyclotransferase-like|uncharacterized protein LOC135111230|glutaminyl-peptide cyclotransferase
CheW	chr21	20943683	4.35735e-07	135111232	Apf	21	20986186	20991218	purine phosphoribosyltransferase family protein Apf	bis(5'-nucleosyl)-tetraphosphatase [asymmetrical]-like
CheW	chr21	20943683	4.35735e-07	135111233	LOC135111233	21	21007764	21146231	uncharacterized LOC135111233	uncharacterized protein LOC135111233
CheW	chr21	14559234	2.56756e-06	135111287	LOC135111287	21	14534142	14796207	uncharacterized LOC135111287	uncharacterized protein LOC135111287
CheW	chr22	1341505	6.59465e-06	135111406	LOC135111406	22	1272445	1354584	uncharacterized LOC135111406	uncharacterized protein LOC135111406
CheW	chr22	1341505	6.59465e-06	135111408	LOC135111408	22	1357574	1359959	uncharacterized LOC135111408
CheW	chr22	1341505	6.59465e-06	135111411	LOC135111411	22	1359977	1525144	putative histone-lysine N-methyltransferase PRDM6	putative histone-lysine N-methyltransferase PRDM6
CheW	chr22	8675029	2.82853e-06	135111515	LOC135111515	22	8701582	9418244	uncharacterized LOC135111515	uncharacterized protein LOC135111515
CheW	chr22	9051007	5.74091e-06	135111516	LOC135111516	22	9021543	9027980	uncharacterized LOC135111516
CheW	chr22	9399114	2.00382e-06	135111517	LOC135111517	22	9427478	9431806	uncharacterized LOC135111517	uncharacterized protein LOC135111517
CheW	chr22	10181751	9.85819e-06	135111521	LOC135111521	22	9826479	10265957	scoloptoxin SSD14-like	scoloptoxin SSD14-like
CheW	chr22	10181751	9.85819e-06	135111523	LOC135111523	22	10235397	10247678	uncharacterized LOC135111523	uncharacterized protein LOC135111523
CheW	chr22	10181751	9.85819e-06	135111524	LOC135111524	22	10133939	10139373	uncharacterized LOC135111524	uncharacterized protein LOC135111524
CheW	chr22	10181751	9.85819e-06	135111525	LOC135111525	22	10191506	10209328	uncharacterized LOC135111525
CheW	chr22	10181751	9.85819e-06	135111526	LOC135111526	22	10212603	10213757	uncharacterized LOC135111526
CheW	chr22	12873958	9.23981e-06	135111564	LOC135111564	22	12815087	12834996	kinesin-like protein KIF20B	kinesin-like protein KIF20B
CheW	chr22	12873958	9.23981e-06	135111565	hth	22	12198911	12817556	Meis homeobox homothorax	homeobox protein Meis1-like|homeobox protein homothorax-like
CheW	chr22	12873958	9.23981e-06	135111566	LOC135111566	22	12836389	12847781	protein abrupt-like	protein abrupt-like
CheW	chr22	12873958	9.23981e-06	135111567	PNKP	22	12847757	12853468	Polynucleotide kinase 3'-phosphatase	uncharacterized protein F21D5.5-like
CheW	chr22	12873958	9.23981e-06	135111568	LOC135111568	22	12855143	12876351	arrestin homolog	arrestin homolog
CheW	chr22	12873958	9.23981e-06	135111569	EMC1	22	12933614	12949202	ER membrane protein complex subunit 1	ER membrane protein complex subunit 1-like
CheW	chr22	12873958	9.23981e-06	135111571	LOC135111571	22	12896332	12908413	uncharacterized LOC135111571	uncharacterized protein LOC135111571
CheW	chr22	12873958	9.23981e-06	135111572	LOC135111572	22	12922131	12925202	uncharacterized LOC135111572	uncharacterized protein LOC135111572
CheW	chr22	12873958	9.23981e-06	135111573	LOC135111573	22	12883922	12889359	astakine-like	astakine-like
CheW	chr22	12873958	9.23981e-06	135111574	LOC135111574	22	12912722	12918806	astakine-like	astakine-like
CheW	chr22	12873958	9.23981e-06	135111575	LOC135111575	22	12931286	12940484	uncharacterized LOC135111575
CheW	chr22	12873958	9.23981e-06	135111576	LOC135111576	22	12907959	12910659	uncharacterized LOC135111576
CheW	chr22	12873958	9.23981e-06	135111577	Spred	22	12954364	12984488	Sprouty-related protein with EVH-1 domain	sprouty-related, EVH1 domain-containing protein 1-like|sprouty-related, EVH1 domain-containing protein 2-like
CheW	chr22	14464143	8.37277e-06	135111644	LOC135111644	22	14389915	14395655	T-box transcription factor TBX6-like	T-box transcription factor TBX6-like
CheW	chr22	14464143	8.37277e-06	135111645	Ube3a	22	14545756	14558434	ubiquitin protein ligase E3A	ubiquitin-protein ligase E3A-like
CheW	chr22	14464143	8.37277e-06	135111646	LOC135111646	22	14542831	14547115	uncharacterized LOC135111646
CheW	chr22	14464143	8.37277e-06	135111647	LOC135111647	22	14559797	14571103	palmitoyltransferase ZDHHC22-like	palmitoyltransferase ZDHHC22-like
CheW	chr22	16097787	3.35402e-06	135111673	LOC135111673	22	15931642	15998267	fasciclin-3-like	fasciclin-3-like|midline fasciclin
CheW	chr22	16097787	3.35402e-06	135111674	LOC135111674	22	16005806	16035613	uncharacterized LOC135111674	uncharacterized protein LOC135111674
CheW	chr22	16097787	3.35402e-06	135111675	LOC135111675	22	16152619	16206607	uncharacterized LOC135111675
CheW	chr22	16097787	3.35402e-06	135111676	LOC135111676	22	16171787	16172795	uncharacterized LOC135111676
CheW	chr22	9399114	2.00382e-06	135111854	LOC135111854	22	9471692	9486291	venom allergen 3-like	venom allergen 3-like
CheW	chr23	5590587	7.94383e-06	135112048	LOC135112048	23	5333545	5528323	uncharacterized LOC135112048	uncharacterized protein LOC135112048
CheW	chr23	5590587	7.94383e-06	135112049	LOC135112049	23	5528119	5543589	uncharacterized LOC135112049
CheW	chr23	5590587	7.94383e-06	135112050	LOC135112050	23	5688492	5692820	cell division protein ZipA-like	cell division protein ZipA-like
CheW	chr23	6412764	2.47265e-07	135112070	LOC135112070	23	6390962	6411064	putative transmembrane protein INAFM2	putative transmembrane protein INAFM2|uncharacterized protein LOC135112070
CheW	chr23	6412764	2.47265e-07	135112071	LOC135112071	23	6443727	6455426	folylpolyglutamate synthase, mitochondrial-like	folylpolyglutamate synthase, mitochondrial-like
CheW	chr23	6412764	2.47265e-07	135112073	LOC135112073	23	6425830	6440850	acid sphingomyelinase-like phosphodiesterase 3b	acid sphingomyelinase-like phosphodiesterase 3b
CheW	chr23	6412764	2.47265e-07	135112074	Nurf-38	23	6456081	6528208	Inorganic pyrophosphatase Nurf-38	uncharacterized protein LOC135112074|inorganic pyrophosphatase-like protein|nucleosome remodeling factor-38kD-like protein
CheW	chr23	6412764	2.47265e-07	135112075	LOC135112075	23	6255056	6325268	T-cell leukemia homeobox protein 3-like	T-cell leukemia homeobox protein 3-like
CheW	chr23	6412764	2.47265e-07	135112076	LOC135112076	23	6056870	6417107	3-oxo-5-alpha-steroid 4-dehydrogenase 1-like	3-oxo-5-alpha-steroid 4-dehydrogenase 1-like
CheW	chr23	6412764	2.47265e-07	135112078	LOC135112078	23	6416987	6424063	tetratricopeptide repeat protein 33-like	tetratricopeptide repeat protein 33-like|uncharacterized protein LOC135112078
CheW	chr23	9929009	8.51146e-06	135112132	LOC135112132	23	9835670	9913172	mucin-19-like	mucin-19-like
CheW	chr23	9929009	8.51146e-06	135112133	LOC135112133	23	9627483	9907730	hemicentin-2-like	hemicentin-2-like
CheW	chr23	9929009	8.51146e-06	135112135	LOC135112135	23	9961310	9972578	uncharacterized LOC135112135	uncharacterized protein LOC135112135
CheW	chr23	5590587	7.94383e-06	135112456	LOC135112456	23	5621305	5665059	uncharacterized LOC135112456
CheW	chr23	9929009	8.51146e-06	135112458	LOC135112458	23	9996561	10069774	uncharacterized LOC135112458
CheW	chr24	4842423	3.74011e-06	135112510	LOC135112510	24	4830301	4869496	hemicentin-2-like	hemicentin-2-like
CheW	chr24	4425986	1.76382e-06	135112603	LOC135112603	24	4293611	4348303	phosphoribosylformylglycinamidine synthase-like	phosphoribosylformylglycinamidine synthase-like
CheW	chr24	4425986	1.76382e-06	135112608	LOC135112608	24	4348499	4374046	uncharacterized LOC135112608	uncharacterized protein LOC135112608
CheW	chr24	4425986	1.76382e-06	135112609	LOC135112609	24	4361602	4366338	uncharacterized LOC135112609	uncharacterized protein LOC135112609
CheW	chr24	4425986	1.76382e-06	135112610	LOC135112610	24	4371361	4399416	protein takeout-like	protein takeout-like|juvenile hormone binding protein 2
CheW	chr24	4425986	1.76382e-06	135112612	LOC135112612	24	4478704	4604836	SLIT-ROBO Rho GTPase-activating protein 1-like	SLIT-ROBO Rho GTPase-activating protein 1-like
CheW	chr24	4842423	3.74011e-06	135112621	LOC135112621	24	4722695	4744571	adipolin-like	adipolin-like
CheW	chr24	4842423	3.74011e-06	135112623	LOC135112623	24	4767331	4789117	ribosomal protein S6 kinase beta-1-like	ribosomal protein S6 kinase beta-1-like|ribosomal protein S6 kinase beta-2-like
CheW	chr24	4842423	3.74011e-06	135112624	LOC135112624	24	4808193	4814177	uncharacterized LOC135112624	uncharacterized protein LOC135112624
CheW	chr24	4842423	3.74011e-06	135112625	LOC135112625	24	4787597	4806090	RPA-interacting protein B-like	RPA-interacting protein B-like
CheW	chr24	8665193	5.76008e-06	135112688	LOC135112688	24	8543294	8710911	uncharacterized LOC135112688	uncharacterized protein LOC135112688
CheW	chr24	8665193	5.76008e-06	135112689	LOC135112689	24	8753339	8855098	uncharacterized LOC135112689
CheW	chr25	17354201	7.35567e-08	135113241	LOC135113241	25	17292901	17456208	uncharacterized LOC135113241
CheW	chr26	7721180	7.9883e-07	135113507	LOC135113507	26	7751513	7832643	uncharacterized LOC135113507	uncharacterized protein LOC135113507
CheW	chr26	3977912	4.01695e-06	135113618	sfl	26	3827994	3904737	N-deacetylase and N-sulfotransferase sfl	bifunctional heparan sulfate N-deacetylase/N-sulfotransferase-like
CheW	chr26	3977912	4.01695e-06	135113620	LOC135113620	26	3907375	3950621	CYFIP-related Rac1 interactor B-like	CYFIP-related Rac1 interactor B-like
CheW	chr26	3977912	4.01695e-06	135113621	LOC135113621	26	4002754	4158814	teneurin-m-like	teneurin-m-like
CheW	chr26	3977912	4.01695e-06	135113623	LOC135113623	26	3953190	3986487	serine/arginine repetitive matrix protein 1-like	serine/arginine repetitive matrix protein 1-like
CheW	chr26	3977912	4.01695e-06	135113624	LOC135113624	26	3994595	4002553	uncharacterized LOC135113624	uncharacterized protein LOC135113624
CheW	chr26	3977912	4.01695e-06	135113625	LOC135113625	26	3987422	3993980	putative nuclease HARBI1	putative nuclease HARBI1
CheW	chr26	7721180	7.9883e-07	135113675	LOC135113675	26	7614170	7681872	uncharacterized LOC135113675
CheW	chr26	7721180	7.9883e-07	135113676	LOC135113676	26	7725188	7734417	V-type proton ATPase catalytic subunit A-like	V-type proton ATPase catalytic subunit A-like
CheW	chr26	7721180	7.9883e-07	135113677	san	26	7714759	7721053	Probable N-acetyltransferase san	probable N-acetyltransferase san
CheW	chr26	8789084	6.13996e-06	135113687	Mer	26	8851787	8864751	ezrin/radixin/moesin family protein merlin	merlin-like
CheW	chr26	8789084	6.13996e-06	135113688	LOC135113688	26	8881630	8894898	dynein regulatory complex subunit 3-like	dynein regulatory complex subunit 3-like
CheW	chr26	8789084	6.13996e-06	135113689	LOC135113689	26	8864344	8889828	TOM1-like protein 2	TOM1-like protein 2
CheW	chr26	8789084	6.13996e-06	135113691	LOC135113691	26	8834306	8851080	sodium channel protein Nach-like	sodium channel protein Nach-like|uncharacterized protein LOC135113691
CheW	chr26	8789084	6.13996e-06	135113692	LOC135113692	26	8501769	8762644	uncharacterized LOC135113692	uncharacterized protein LOC135113692
CheW	chr26	8789084	6.13996e-06	135113693	LOC135113693	26	8841801	8847224	uncharacterized LOC135113693
CheW	chr26	11230255	8.87267e-06	135113738	LOC135113738	26	11123445	11141171	arylsulfatase B-like	arylsulfatase B-like
CheW	chr26	11230255	8.87267e-06	135113739	LOC135113739	26	11147643	11167295	solute carrier family 23 member 1-like	solute carrier family 23 member 1-like
CheW	chr26	11230255	8.87267e-06	135113740	LOC135113740	26	11141499	11147944	uncharacterized LOC135113740	uncharacterized protein LOC135113740
CheW	chr26	11230255	8.87267e-06	135113741	Ctl2	26	11172051	11214402	Choline transporter-like 2	choline transporter-like 2|choline transporter-like protein 4
CheW	chr26	11230255	8.87267e-06	135113744	LOC135113744	26	11217642	11285029	PTB domain-containing engulfment adapter protein 1-like	PTB domain-containing engulfment adapter protein 1-like
CheW	chr26	11230255	8.87267e-06	135113745	LOC135113745	26	11285935	11334866	trace amine-associated receptor 8c-like	trace amine-associated receptor 8c-like
CheW	chr27	792701	8.42632e-06	135113993	LOC135113993	27	845643	855106	RNA helicase aquarius-like	RNA helicase aquarius-like
CheW	chr27	792701	8.42632e-06	135113994	LOC135113994	27	828934	848325	unconventional myosin-XIX-like	unconventional myosin-XIX-like
CheW	chr27	792701	8.42632e-06	135113995	Hil	27	857510	899907	peptidase hillarin	hillarin-like
CheW	chr27	4147377	8.68833e-06	135114052	LOC135114052	27	4041469	4054960	uncharacterized LOC135114052	uncharacterized protein LOC135114052
CheW	chr27	4147377	8.68833e-06	135114054	LOC135114054	27	4055908	4064827	uncharacterized LOC135114054	uncharacterized protein LOC135114054
CheW	chr27	6886740	6.95936e-06	135114096	LOC135114096	27	6918752	6989401	ubiquitin carboxyl-terminal hydrolase 2-like	ubiquitin carboxyl-terminal hydrolase 2-like|ubiquitin carboxyl-terminal hydrolase Usp2-like
CheW	chr27	6886740	6.95936e-06	135114097	Fem-1	27	6945648	7010363	protein fem-1 homolog B	protein fem-1 homolog B-like
CheW	chr27	6886740	6.95936e-06	135114098	LOC135114098	27	6890052	6892964	uncharacterized LOC135114098	uncharacterized protein LOC135114098
CheW	chr27	6886740	6.95936e-06	135114100	LOC135114100	27	6878108	6903028	uncharacterized LOC135114100
CheW	chr27	6886740	6.95936e-06	135114401	LOC135114401	27	6791873	6795632	uncharacterized LOC135114401	uncharacterized protein LOC135114401
CheW	chr27	6886740	6.95936e-06	135114402	LOC135114402	27	6844185	6847900	uncharacterized LOC135114402	uncharacterized protein LOC135114402
CheW	chr27	6886740	6.95936e-06	135114404	LOC135114404	27	6867172	6868977	uncharacterized LOC135114404	uncharacterized protein LOC135114404
CheW	chr27	792701	8.42632e-06	135114446	LOC135114446	27	446624	693028	uncharacterized LOC135114446
CheW	chr27	4147377	8.68833e-06	135114452	LOC135114452	27	4190456	4199844	bestrophin-2-like	bestrophin-2-like
CheW	chr27	4147377	8.68833e-06	135114453	LOC135114453	27	4228331	4234790	uncharacterized LOC135114453
CheW	chr27	6886740	6.95936e-06	135114473	LOC135114473	27	6786400	6791900	uncharacterized LOC135114473	uncharacterized protein LOC135114473
CheW	chr27	6886740	6.95936e-06	135114475	LOC135114475	27	6655821	6788501	uncharacterized LOC135114475
CheW	chr27	6886740	6.95936e-06	135114476	LOC135114476	27	6796924	6804341	ionotropic receptor 21a-like	ionotropic receptor 21a-like
CheW	chr27	6886740	6.95936e-06	135114477	LOC135114477	27	6809598	6816388	ionotropic receptor 21a-like	ionotropic receptor 21a-like
CheW	chr27	6886740	6.95936e-06	135114478	LOC135114478	27	6820381	6822171	glutamate receptor ionotropic, delta-1-like	glutamate receptor ionotropic, delta-1-like
CheW	chr27	6886740	6.95936e-06	135114479	LOC135114479	27	6824350	6826743	uncharacterized LOC135114479	uncharacterized protein LOC135114479
CheW	chr27	6886740	6.95936e-06	135114480	LOC135114480	27	6828045	6835075	uncharacterized LOC135114480	uncharacterized protein LOC135114480
CheW	chr27	6886740	6.95936e-06	135114481	LOC135114481	27	6836524	6843729	ionotropic receptor 21a-like	ionotropic receptor 21a-like
CheW	chr27	6886740	6.95936e-06	135114482	LOC135114482	27	6848050	6849461	uncharacterized LOC135114482	uncharacterized protein LOC135114482
CheW	chr27	6886740	6.95936e-06	135114483	LOC135114483	27	6853079	6854216	uncharacterized LOC135114483
CheW	chr27	6886740	6.95936e-06	135114484	LOC135114484	27	6861190	6862384	uncharacterized LOC135114484
CheW	chr27	6886740	6.95936e-06	135114485	LOC135114485	27	6862809	6866723	uncharacterized LOC135114485	uncharacterized protein LOC135114485
CheW	chr27	6886740	6.95936e-06	135114486	LOC135114486	27	6869889	6877724	ionotropic receptor 93a-like	ionotropic receptor 93a-like
CheW	chr28	2265591	8.32493e-06	135114692	LOC135114692	28	1905927	2243916	heterogeneous nuclear ribonucleoprotein C-like	heterogeneous nuclear ribonucleoprotein C-like|uncharacterized protein LOC135114692
CheW	chr28	2842202	4.97735e-06	135114697	LOC135114697	28	2655816	2758278	irregular chiasm C-roughest protein-like	irregular chiasm C-roughest protein-like
CheW	chr28	2842202	4.97735e-06	135114699	LOC135114699	28	2769619	2779293	retinoid-inducible serine carboxypeptidase-like	retinoid-inducible serine carboxypeptidase-like
CheW	chr28	2842202	4.97735e-06	135114700	LOC135114700	28	2781770	2804410	uncharacterized LOC135114700	uncharacterized protein LOC135114700
CheW	chr28	2842202	4.97735e-06	135114701	LOC135114701	28	2779300	2785167	C-signal-like	C-signal-like
CheW	chr28	2842202	4.97735e-06	135114703	LOC135114703	28	2790595	2793217	uncharacterized LOC135114703
CheW	chr28	2842202	4.97735e-06	135114704	Usp20-33	28	2813304	2830819	Ubiquitin specific protease 20/33	ubiquitin carboxyl-terminal hydrolase 20-like|ubiquitin carboxyl-terminal hydrolase 33-like
CheW	chr28	2842202	4.97735e-06	135114705	Tbc1d15-17	28	2840546	2861882	TBC1 domain family member 15/17	TBC1 domain family member 15-like
CheW	chr28	2842202	4.97735e-06	135114707	LOC135114707	28	2862370	2867084	uncharacterized LOC135114707	uncharacterized protein LOC135114707
CheW	chr28	2842202	4.97735e-06	135114708	mRpL39	28	2867081	2873786	mitochondrial ribosomal protein L39	LOW QUALITY PROTEIN: large ribosomal subunit protein mL39-like
CheW	chr28	2842202	4.97735e-06	135114709	LOC135114709	28	2831355	2844330	peroxisomal membrane protein 11C-like	peroxisomal membrane protein 11C-like
CheW	chr28	3702187	9.72686e-06	135114721	LOC135114721	28	3553352	3641783	nephrin-like	nephrin-like
CheW	chr28	6781733	5.17121e-06	135114825	LOC135114825	28	6655236	6731429	hemicentin-2-like	hemicentin-2-like
CheW	chr28	6781733	5.17121e-06	135114827	LOC135114827	28	6732921	6752743	uncharacterized LOC135114827	uncharacterized protein LOC135114827
CheW	chr28	6781733	5.17121e-06	135114828	LOC135114828	28	6761784	6787872	oxytocin receptor-like	LOW QUALITY PROTEIN: oxytocin receptor-like|oxytocin/vasopressin receptor-like protein
CheW	chr28	6781733	5.17121e-06	135114829	LOC135114829	28	6798925	6804959	glutamate receptor ionotropic, kainate 4-like	glutamate receptor ionotropic, kainate 4-like
CheW	chr28	6781733	5.17121e-06	135114831	LOC135114831	28	6809086	6812514	uncharacterized LOC135114831	uncharacterized protein LOC135114831
CheW	chr28	18409922	7.12773e-07	135115033	LOC135115033	28	18439248	18451579	uncharacterized LOC135115033	uncharacterized protein LOC135115033
CheW	chr28	18409922	7.12773e-07	135115034	LOC135115034	28	18215348	18511928	uncharacterized LOC135115034
CheW	chr28	20258792	6.36883e-06	135115065	LOC135115065	28	20139339	20368794	uncharacterized LOC135115065
CheW	chr28	20258792	6.36883e-06	135115067	LOC135115067	28	20211147	20268564	uncharacterized LOC135115067
CheW	chr28	6781733	5.17121e-06	135115119	LOC135115119	28	6814156	6872389	uncharacterized LOC135115119
CheW	chr29	6731854	3.08839e-06	135115206	LOC135115206	29	6676046	6743926	uncharacterized LOC135115206	uncharacterized protein LOC135115206
CheW	chr29	6731854	3.08839e-06	135115207	LOC135115207	29	6641062	6677161	uncharacterized LOC135115207	uncharacterized protein LOC135115207
CheW	chr29	6731854	3.08839e-06	135115208	LOC135115208	29	6631152	6641812	uncharacterized LOC135115208
CheW	chr29	6731854	3.08839e-06	135115209	LOC135115209	29	6810539	6822684	uncharacterized LOC135115209	uncharacterized protein LOC135115209
CheW	chr29	6731854	3.08839e-06	135115210	LOC135115210	29	6754085	6806230	uncharacterized LOC135115210	uncharacterized protein LOC135115210
CheW	chr29	6731854	3.08839e-06	135115211	LOC135115211	29	6804141	6826681	uncharacterized LOC135115211
CheW	chr29	6731854	3.08839e-06	135115212	LOC135115212	29	6753253	6779559	uncharacterized LOC135115212
CheW	chr29	11128813	1.3062e-06	135115277	LOC135115277	29	11014523	11047689	uncharacterized LOC135115277
CheW	chr29	11128813	1.3062e-06	135115278	LOC135115278	29	11090132	11193257	uncharacterized LOC135115278
CheW	chr29	11128813	1.3062e-06	135115279	LOC135115279	29	11163864	11190395	uncharacterized LOC135115279
CheW	chr29	6731854	3.08839e-06	135115618	LOC135115618	29	6751623	6752342	keratin-associated protein 10-11-like	keratin-associated protein 10-11-like
CheW	chr29	16066769	9.66183e-07	135115646	LOC135115646	29	16067150	16070397	uncharacterized LOC135115646	uncharacterized protein LOC135115646
CheW	chr29	16211635	2.5958e-06	135115647	LOC135115647	29	16223262	16322367	protein furry-like	protein furry-like
CheW	chr29	16066769	9.66183e-07	135115732	LOC135115732	29	16044025	16055169	myosin-10-like	myosin-10-like
CheW	chr29	16066769	9.66183e-07	135115734	LOC135115734	29	16100109	16122958	protein phosphatase 1 regulatory subunit 37-like	protein phosphatase 1 regulatory subunit 37-like
CheW	chr29	16066769	9.66183e-07	135115737	LOC135115737	29	16125006	16143291	protein O-linked-mannose beta-1,2-N-acetylglucosaminyltransferase 1-like	protein O-linked-mannose beta-1,2-N-acetylglucosaminyltransferase 1-like
CheW	chr29	16066769	9.66183e-07	135115738	LOC135115738	29	16055248	16063428	cytochrome P450 302a1, mitochondrial-like	cytochrome P450 302a1, mitochondrial-like
CheW	chr29	16066769	9.66183e-07	135115739	BORCS5	29	16063574	16080047	BLOC-1 related complex subunit 5	BLOC-1-related complex subunit 5-like
CheW	chr29	16066769	9.66183e-07	135115740	LOC135115740	29	16085620	16094901	uridine diphosphate glucose pyrophosphatase NUDT14-like	uridine diphosphate glucose pyrophosphatase NUDT14-like
CheW	chr29	16066769	9.66183e-07	135115742	Pino	29	15953314	16013012	protein pinocchio	protein pinocchio-like
CheW	chr29	16066769	9.66183e-07	135115743	Mlc2	29	16085402	16086857	myosin light chain 2	myosin regulatory light chain 2-like
CheW	chr29	16066769	9.66183e-07	135115745	l(3)neo43	29	16094885	16100391	cytochrome c oxidase assembly protein COX16 homolog l(3)neo43	cytochrome c oxidase assembly protein COX16 homolog, mitochondrial-like
CheW	chr29	16211635	2.5958e-06	135115748	LOC135115748	29	16214055	16225597	uncharacterized LOC135115748	uncharacterized protein LOC135115748
CheW	chr29	16066769	9.66183e-07	135115756	LOC135115756	29	16166425	16170871	interleukin enhancer-binding factor 2-like	interleukin enhancer-binding factor 2-like
CheW	chr29	16066769	9.66183e-07	135115758	LOC135115758	29	16149006	16166509	threonine aspartase 1-like	threonine aspartase 1-like
CheW	chr29	16211635	2.5958e-06	135115760	LOC135115760	29	16171771	16212678	protein-tyrosine sulfotransferase-like	protein-tyrosine sulfotransferase 1-like|protein-tyrosine sulfotransferase-like
CheW	chr29	16211635	2.5958e-06	135115792	LOC135115792	29	16273640	16281729	growth hormone secretagogue receptor type 1-like	growth hormone secretagogue receptor type 1-like
CheW	chr29	360780	8.6591e-06	135115793	LOC135115793	29	318202	320458	probable serine/threonine-protein kinase irlA	probable serine/threonine-protein kinase irlA
CheW	chr30	14447661	1.42477e-07	135115881	LOC135115881	30	14253164	14367772	neo-calmodulin-like	neo-calmodulin-like
CheW	chr30	14447661	1.42477e-07	135115882	LOC135115882	30	14368252	14371644	uncharacterized LOC135115882
CheW	chr30	14447661	1.42477e-07	135115883	LOC135115883	30	14372379	14385001	PAT complex subunit CCDC47-like	PAT complex subunit CCDC47-like
CheW	chr30	14447661	1.42477e-07	135115885	LOC135115885	30	14450766	14542900	uncharacterized LOC135115885	uncharacterized protein LOC135115885
CheW	chr30	14447661	1.42477e-07	135115886	LOC135115886	30	14398965	14433992	uncharacterized LOC135115886	uncharacterized protein LOC135115886
CheW	chr30	14447661	1.42477e-07	135115887	LOC135115887	30	14388951	14398668	zinc finger CCHC-type and RNA-binding motif-containing protein 1-like	zinc finger CCHC-type and RNA-binding motif-containing protein 1-like
CheW	chr30	14447661	1.42477e-07	135115888	LOC135115888	30	14434267	14443338	regulator of G-protein signaling 10-like	regulator of G-protein signaling 10-like
CheW	chr30	14447661	1.42477e-07	135115890	LOC135115890	30	14395228	14424719	15-hydroxyprostaglandin dehydrogenase [NAD(+)]-like	15-hydroxyprostaglandin dehydrogenase [NAD(+)]-like
CheW	chr30	14447661	1.42477e-07	135115891	LOC135115891	30	14480040	14572628	uncharacterized LOC135115891
CheW	chr31	18152172	7.17893e-07	135088779	LOC135088779	31	17952798	18175658	allatostatin-A receptor-like	allatostatin-A receptor-like
CheW	chr32	5425415	2.29031e-06	135089106	LOC135089106	32	5243319	5337979	uncharacterized LOC135089106	uncharacterized protein LOC135089106
CheW	chr32	5425415	2.29031e-06	135089108	LOC135089108	32	5338390	5343116	uncharacterized LOC135089108	uncharacterized protein LOC135089108
CheW	chr32	5425415	2.29031e-06	135089109	Wdr37	32	5371485	5385090	WD repeat domain 37	WD repeat-containing protein 37-like
CheW	chr32	5425415	2.29031e-06	135089110	LOC135089110	32	5382164	5396055	nucleoside hydrolase-like	nucleoside hydrolase-like
CheW	chr32	5425415	2.29031e-06	135089111	His2Av	32	5398180	5401002	Histone H2A variant	histone H2A.V|histone H2AV
CheW	chr32	5425415	2.29031e-06	135089112	LOC135089112	32	5417045	5446473	uncharacterized LOC135089112	uncharacterized protein LOC135089112
CheW	chr32	5425415	2.29031e-06	135089113	LOC135089113	32	5447771	5595130	lactosylceramide 1,3-N-acetyl-beta-D-glucosaminyltransferase-like	lactosylceramide 1,3-N-acetyl-beta-D-glucosaminyltransferase-like|myocyte-specific enhancer factor 2D-like
CheW	chr32	8290524	8.0099e-06	135089169	LOC135089169	32	8041579	8222578	cell adhesion molecule Dscam1-like	cell adhesion molecule Dscam1-like
CheW	chr32	8290524	8.0099e-06	135089170	LOC135089170	32	8224803	8227349	cell adhesion molecule Dscam2-like	cell adhesion molecule Dscam2-like
CheW	chr32	8290524	8.0099e-06	135089171	LOC135089171	32	8281598	8308083	UDP-glycosyltransferase UGT5-like	UDP-glycosyltransferase UGT5-like
CheW	chr32	15925663	4.00255e-06	135089264	LOC135089264	32	15825620	15852611	angiomotin-like	angiomotin-like|uncharacterized protein LOC135089264
CheW	chr32	15925663	4.00255e-06	135089266	LOC135089266	32	15821097	15828721	beta-1,3-galactosyltransferase 5-like	beta-1,3-galactosyltransferase 1-like|beta-1,3-galactosyltransferase 5-like
CheW	chr32	15925663	4.00255e-06	135089267	LOC135089267	32	15854584	15864814	spindle assembly abnormal protein 6 homolog	spindle assembly abnormal protein 6 homolog
CheW	chr32	15925663	4.00255e-06	135089268	LOC135089268	32	15866405	15943941	uncharacterized LOC135089268	uncharacterized protein LOC135089268
CheW	chr32	15925663	4.00255e-06	135089271	LOC135089271	32	16006253	16025921	armadillo-like helical domain-containing protein 3	armadillo-like helical domain-containing protein 3
CheW	chr32	16704411	7.18047e-06	135089281	LOC135089281	32	16555509	16645344	uncharacterized LOC135089281	uncharacterized protein LOC135089281
CheW	chr32	16704411	7.18047e-06	135089282	LOC135089282	32	16660214	16663265	UDP-glycosyltransferase UGT5-like	UDP-glycosyltransferase UGT5-like
CheW	chr32	16704411	7.18047e-06	135089283	LOC135089283	32	16666918	16675458	UDP-glycosyltransferase UGT5-like	UDP-glycosyltransferase UGT5-like
CheW	chr32	16704411	7.18047e-06	135089285	LOC135089285	32	16639897	16641723	uncharacterized LOC135089285	uncharacterized protein LOC135089285
CheW	chr32	16704411	7.18047e-06	135089286	LOC135089286	32	16634131	16639832	uncharacterized LOC135089286	uncharacterized protein LOC135089286
CheW	chr32	16704411	7.18047e-06	135089287	LOC135089287	32	16646214	16651432	uncharacterized LOC135089287	uncharacterized protein LOC135089287
CheW	chr32	16704411	7.18047e-06	135089288	LOC135089288	32	16617793	16633624	uncharacterized LOC135089288	uncharacterized protein LOC135089288
CheW	chr32	16704411	7.18047e-06	135089290	Cog8	32	16678679	16687676	conserved oligomeric Golgi complex subunit 8	conserved oligomeric Golgi complex subunit 8-like
CheW	chr32	16704411	7.18047e-06	135089291	nst	32	16686865	16696704	phosphoglucomutase 3-like protein nst	phosphoacetylglucosamine mutase-like
CheW	chr32	16704411	7.18047e-06	135089292	Vps16B	32	16698282	16706738	Vacuolar protein sorting 16B	spermatogenesis-defective protein 39 homolog
CheW	chr32	16704411	7.18047e-06	135089293	LOC135089293	32	16744520	16808720	all trans-polyprenyl-diphosphate synthase PDSS1-like	all trans-polyprenyl-diphosphate synthase PDSS1-like
CheW	chr32	16704411	7.18047e-06	135089294	LOC135089294	32	16708221	16732023	all trans-polyprenyl-diphosphate synthase PDSS1-like	all trans-polyprenyl-diphosphate synthase PDSS1-like
CheW	chr32	16704411	7.18047e-06	135089295	LOC135089295	32	16732191	16755674	uncharacterized LOC135089295
CheW	chr32	16704411	7.18047e-06	135089369	LOC135089369	32	16652432	16654387	UDP-glycosyltransferase UGT5-like	UDP-glycosyltransferase UGT5-like
CheW	chr32	5425415	2.29031e-06	135089380	LOC135089380	32	5351855	5369743	uncharacterized LOC135089380	uncharacterized protein LOC135089380
CheW	chr32	8290524	8.0099e-06	135089384	LOC135089384	32	8234849	8249402	cell adhesion molecule Dscam2-like	cell adhesion molecule Dscam2-like
CheW	chr33	13692752	2.76577e-06	135089433	LOC135089433	33	13786467	13789371	uncharacterized LOC135089433	uncharacterized protein LOC135089433
CheW	chr33	13692752	2.76577e-06	135089434	Csp	33	13738624	13765807	Cysteine string protein	dnaJ homolog subfamily C member 5-like
CheW	chr33	13692752	2.76577e-06	135089461	LOC135089461	33	13775222	13777522	loricrin-like	loricrin-like
CheW	chr33	13692752	2.76577e-06	135089491	LOC135089491	33	13731254	13735779	uncharacterized LOC135089491
CheW	chr33	9412168	7.2842e-06	135089635	CLIP-190	33	9275637	9442706	Cytoplasmic linker protein 190	CAP-Gly domain-containing linker protein 1-like|CAP-Gly domain-containing linker protein 2-like|restin homolog
CheW	chr33	9412168	7.2842e-06	135089638	LOC135089638	33	9268817	9345885	uncharacterized LOC135089638
CheW	chr33	9412168	7.2842e-06	135089639	LOC135089639	33	9468429	9475549	ubiquitin-like protein 7	ubiquitin-like protein 7
CheW	chr33	9412168	7.2842e-06	135089640	LOC135089640	33	9448504	9461407	maspardin-like	maspardin-like
CheW	chr33	9412168	7.2842e-06	135089641	LOC135089641	33	9444984	9467666	electron transfer flavoprotein regulatory factor 1-like	electron transfer flavoprotein regulatory factor 1-like
CheW	chr33	9412168	7.2842e-06	135089642	LOC135089642	33	9486082	9673302	calcium/calmodulin-dependent protein kinase kinase 2-like	calcium/calmodulin-dependent protein kinase kinase 1-like|calcium/calmodulin-dependent protein kinase kinase 2-like
CheW	chr33	9412168	7.2842e-06	135089643	LOC135089643	33	9478586	9485502	cytochrome P450 2L1-like	cytochrome P450 2L1-like
CheW	chr33	13692752	2.76577e-06	135089725	LOC135089725	33	13710036	13715184	coiled-coil domain-containing protein 130 homolog	coiled-coil domain-containing protein 130 homolog
CheW	chr34	16080939	8.60816e-06	135089955	LOC135089955	34	16115745	16168675	uncharacterized LOC135089955
CheW	chr34	13391164	8.18632e-06	135089969	LOC135089969	34	13413801	13464597	histone-lysine N-methyltransferase 2D-like	histone-lysine N-methyltransferase 2D-like
CheW	chr34	13391164	8.18632e-06	135089970	LOC135089970	34	13465854	13475855	serine-rich adhesin for platelets-like	serine-rich adhesin for platelets-like
CheW	chr34	14669001	7.08201e-06	135089974	LOC135089974	34	14684579	14685052	soluble scavenger receptor cysteine-rich domain-containing protein SSC5D-like	soluble scavenger receptor cysteine-rich domain-containing protein SSC5D-like
CheW	chr34	1359804	3.39093e-06	135090009	LOC135090009	34	1386101	1397450	uncharacterized LOC135090009	uncharacterized protein LOC135090009
CheW	chr34	1359804	3.39093e-06	135090010	Strip	34	1410273	1427352	striatin interacting protein	LOW QUALITY PROTEIN: striatin-interacting protein 1 homolog|striatin-interacting protein 1 homolog
CheW	chr34	1359804	3.39093e-06	135090011	LOC135090011	34	1430945	1443153	myogenesis-regulating glycosidase-like	myogenesis-regulating glycosidase-like
CheW	chr34	1359804	3.39093e-06	135090012	boca	34	1439245	1445064	LDLR chaperone boca	LDLR chaperone boca-like|mesoderm development candidate 2
CheW	chr34	1359804	3.39093e-06	135090013	LOC135090013	34	1403731	1409147	uncharacterized LOC135090013
CheW	chr34	1359804	3.39093e-06	135090014	LOC135090014	34	1446958	1463781	uncharacterized LOC135090014	uncharacterized protein LOC135090014
CheW	chr34	13391164	8.18632e-06	135090206	LOC135090206	34	13272886	13299497	lactosylceramide 4-alpha-galactosyltransferase-like	lactosylceramide 4-alpha-galactosyltransferase-like
CheW	chr34	13391164	8.18632e-06	135090209	LOC135090209	34	13391670	13409455	long-chain specific acyl-CoA dehydrogenase, mitochondrial-like	long-chain specific acyl-CoA dehydrogenase, mitochondrial-like
CheW	chr34	13391164	8.18632e-06	135090210	LOC135090210	34	13338204	13355814	uncharacterized LOC135090210	uncharacterized protein LOC135090210
CheW	chr34	13391164	8.18632e-06	135090211	LOC135090211	34	13304013	13310616	mitochondrial transcription rescue factor 1-like	mitochondrial transcription rescue factor 1-like
CheW	chr34	13391164	8.18632e-06	135090212	LOC135090212	34	13315148	13317043	uncharacterized LOC135090212	uncharacterized protein LOC135090212|C type lectin
CheW	chr34	13391164	8.18632e-06	135090214	LOC135090214	34	13478055	13500155	uncharacterized LOC135090214	uncharacterized protein LOC135090214
CheW	chr34	14669001	7.08201e-06	135090243	Snx1	34	14600259	14623632	sorting nexin 1	sorting nexin-2-like
CheW	chr34	14669001	7.08201e-06	135090246	lqf	34	14562926	14594963	epsin homolog lqf	epsin-1-like|epsin-2-like
CheW	chr34	14669001	7.08201e-06	135090249	LOC135090249	34	14625074	14634524	PCNA-interacting partner-like	PCNA-interacting partner-like
CheW	chr34	14669001	7.08201e-06	135090251	LOC135090251	34	14720816	14742474	transmembrane channel-like protein 7	transmembrane channel-like protein 7
CheW	chr34	14669001	7.08201e-06	135090252	LOC135090252	34	14762014	14772142	protein white-like	protein white-like
CheW	chr34	14669001	7.08201e-06	135090253	LOC135090253	34	14747999	14751354	uncharacterized LOC135090253	uncharacterized protein LOC135090253
CheW	chr34	14669001	7.08201e-06	135090254	LOC135090254	34	14635595	14685288	glycine receptor subunit alpha-2-like	glycine receptor subunit alpha-2-like
CheW	chr34	14669001	7.08201e-06	135090255	LOC135090255	34	14685647	14720204	homeobox protein SIX3-like	homeobox protein SIX3-like
CheW	chr34	14669001	7.08201e-06	135090256	LOC135090256	34	14658275	14665621	two pore potassium channel protein sup-9-like	two pore potassium channel protein sup-9-like
CheW	chr34	14669001	7.08201e-06	135090257	LOC135090257	34	14751904	14757164	retinol dehydrogenase 13-like	retinol dehydrogenase 13-like
CheW	chr34	14669001	7.08201e-06	135090258	LOC135090258	34	14757219	14760651	UPF0538 protein C2orf76 homolog	UPF0538 protein C2orf76 homolog
CheW	chr34	15128189	1.639e-06	135090262	cac	34	15096185	15386605	calcium voltage-gated channel subunit cacophony	voltage-dependent calcium channel type A subunit alpha-1-like
CheW	chr34	15128189	1.639e-06	135090263	LOC135090263	34	15088394	15105231	uncharacterized LOC135090263
CheW	chr35	13996705	1.04259e-06	135090449	LOC135090449	35	14092793	14106352	uncharacterized LOC135090449	uncharacterized protein LOC135090449
CheW	chr35	13518875	1.29361e-06	135090673	LOC135090673	35	13348202	13500838	lachesin-like	lachesin-like
CheW	chr35	13518875	1.29361e-06	135090674	LOC135090674	35	13503914	13585471	uncharacterized LOC135090674	uncharacterized protein LOC135090674
CheW	chr36	2646973	2.80271e-07	135090773	LOC135090773	36	2633490	2640483	uncharacterized LOC135090773	uncharacterized protein LOC135090773
CheW	chr36	2646973	2.80271e-07	135090825	LOC135090825	36	2656127	2659674	uncharacterized LOC135090825	uncharacterized protein LOC135090825
CheW	chr36	2646973	2.80271e-07	135090826	LOC135090826	36	2702798	2906313	serine/threonine-protein phosphatase 6 regulatory ankyrin repeat subunit C-like	serine/threonine-protein phosphatase 6 regulatory ankyrin repeat subunit C-like
CheW	chr37	2306347	7.51976e-07	135091320	LOC135091320	37	2179561	2227820	dynein axonemal heavy chain 7-like	dynein axonemal heavy chain 3-like|dynein axonemal heavy chain 7-like
CheW	chr37	2306347	7.51976e-07	135091322	LOC135091322	37	2229170	2235507	Y+L amino acid transporter 2-like	Y+L amino acid transporter 2-like
CheW	chr37	2306347	7.51976e-07	135091323	LOC135091323	37	2340039	2408063	ninein-like protein	ninein-like protein
CheW	chr37	2306347	7.51976e-07	135091325	LOC135091325	37	2404406	2416425	aldehyde dehydrogenase, mitochondrial-like	aldehyde dehydrogenase, mitochondrial-like
CheW	chr37	2306347	7.51976e-07	135091326	Rgk2	37	2270620	2356621	Rad, Gem/Kir family member 2	GTP-binding protein REM 1-like
CheW	chr37	2306347	7.51976e-07	135091327	LOC135091327	37	2378756	2392161	XK-related protein 6-like	XK-related protein 6-like
CheW	chr37	2306347	7.51976e-07	135091328	140up	37	2375404	2378134	RPII140-upstream gene protein	RPII140-upstream gene protein-like
CheW	chr37	2306347	7.51976e-07	135091329	LOC135091329	37	2363903	2365714	uncharacterized LOC135091329	uncharacterized protein LOC135091329
CheW	chr37	2306347	7.51976e-07	135091330	LOC135091330	37	2237557	2264488	uncharacterized LOC135091330
CheW	chr38	9044034	7.4666e-06	135091722	LOC135091722	38	8939303	8954472	titin homolog	titin homolog
CheW	chr38	9044034	7.4666e-06	135091723	LOC135091723	38	8955300	8962936	uncharacterized LOC135091723
CheW	chr38	9044034	7.4666e-06	135091724	LOC135091724	38	9035032	9205757	uncharacterized LOC135091724	uncharacterized protein LOC135091724
CheW	chr38	10318260	8.36534e-07	135091732	LOC135091732	38	10337922	10351132	uncharacterized LOC135091732
CheW	chr38	10318260	8.36534e-07	135091733	CngA	38	10376236	10446594	Cyclic nucleotide-gated ion channel subunit A	cyclic nucleotide-gated cation channel alpha-3-like
CheW	chr38	10318260	8.36534e-07	135091908	LOC135091908	38	10319934	10332477	probable serine/threonine-protein kinase ifkA	probable serine/threonine-protein kinase ifkA
CheW	chr38	10318260	8.36534e-07	135091909	LOC135091909	38	10353926	10374759	protein PRRC2C-like	protein PRRC2C-like
CheW	chr41	8152272	6.97116e-06	135092910	LOC135092910	41	8047114	8080684	glycogen synthase kinase-3 beta-like	glycogen synthase kinase-3 beta-like
CheW	chr41	8152272	6.97116e-06	135092911	LOC135092911	41	8093205	8105214	uncharacterized LOC135092911	uncharacterized protein LOC135092911
CheW	chr41	8152272	6.97116e-06	135092912	LOC135092912	41	8141214	8174752	sestrin-2-like	LOW QUALITY PROTEIN: sestrin-2-like
CheW	chr41	8152272	6.97116e-06	135092913	LOC135092913	41	8106064	8115329	uncharacterized LOC135092913	uncharacterized protein LOC135092913
CheW	chr41	8152272	6.97116e-06	135092914	LOC135092914	41	8112221	8112934	uncharacterized LOC135092914
CheW	chr41	8152272	6.97116e-06	135092921	mRpS30	41	8177214	8186141	mitochondrial ribosomal protein S30	large ribosomal subunit protein mL65-like
CheW	chr41	8152272	6.97116e-06	135092922	LOC135092922	41	8193961	8342806	abnormal cell migration protein 10-like	abnormal cell migration protein 10-like
CheW	chr41	9629384	7.32446e-06	135092941	LOC135092941	41	9273066	9666151	uncharacterized LOC135092941	uncharacterized protein LOC135092941
CheW	chr41	9629384	7.32446e-06	135092945	LOC135092945	41	9675558	9682050	uncharacterized LOC135092945	uncharacterized protein LOC135092945
CheW	chr41	9629384	7.32446e-06	135092947	LOC135092947	41	9713070	9777474	meteorin-like protein	meteorin-like protein
CheW	chr41	9629384	7.32446e-06	135092948	LOC135092948	41	9684065	9772177	uncharacterized LOC135092948
CheW	chr41	8152272	6.97116e-06	135092961	LOC135092961	41	8124905	8138598	uncharacterized LOC135092961	uncharacterized protein LOC135092961
CheW	chr41	13221570	6.84691e-06	135092976	LOC135092976	41	13144169	13146703	fatty acid-binding protein-like	fatty acid-binding protein-like
CheW	chr41	13221570	6.84691e-06	135092977	LOC135092977	41	13215039	13238835	brefeldin A-inhibited guanine nucleotide-exchange protein 3-like	LOW QUALITY PROTEIN: brefeldin A-inhibited guanine nucleotide-exchange protein 3-like
CheW	chr41	11983327	2.1423e-06	135093022	LOC135093022	41	11881055	11893949	integrin alpha-5-like	integrin alpha-5-like|integrin alpha-PS2-like
CheW	chr41	11983327	2.1423e-06	135093023	LOC135093023	41	11894565	11909082	integrin alpha-IIb-like	integrin alpha-IIb-like
CheW	chr41	11983327	2.1423e-06	135093024	LOC135093024	41	11914341	11960515	5-hydroxytryptamine receptor-like	5-hydroxytryptamine receptor-like
CheW	chr41	11983327	2.1423e-06	135093026	LOC135093026	41	11976779	11982776	uncharacterized LOC135093026
CheW	chr41	11983327	2.1423e-06	135093027	LOC135093027	41	11980092	12095477	uncharacterized LOC135093027
CheW	chr41	13221570	6.84691e-06	135093071	LOC135093071	41	13177669	13184441	cyclin-O protein B-like	cyclin-O protein B-like
CheW	chr41	13221570	6.84691e-06	135093072	LOC135093072	41	13184941	13191089	paired box protein Pax-9-like	paired box protein Pax-9-like|uncharacterized protein LOC135093072
CheW	chr41	13221570	6.84691e-06	135093073	LOC135093073	41	13121324	13128629	cell death abnormality protein 1-like	cell death abnormality protein 1-like
CheW	chr41	13221570	6.84691e-06	135093074	LOC135093074	41	13129695	13144823	uncharacterized LOC135093074	uncharacterized protein LOC135093074
CheW	chr41	13221570	6.84691e-06	135093075	LOC135093075	41	13148215	13173991	uncharacterized LOC135093075	uncharacterized protein LOC135093075
CheW	chr41	13221570	6.84691e-06	135093076	LOC135093076	41	13143048	13144344	collagen alpha-1(XII) chain-like	collagen alpha-1(XII) chain-like
CheW	chr41	13221570	6.84691e-06	135093077	LOC135093077	41	13174069	13175993	uncharacterized LOC135093077
CheW	chr41	13221570	6.84691e-06	135093078	LOC135093078	41	13191654	13210664	PHAF1 protein CG7083-like	PHAF1 protein CG7083-like
CheW	chr41	13221570	6.84691e-06	135093079	eIF3l	41	13264875	13271888	eukaryotic translation initiation factor 3 subunit l	eukaryotic translation initiation factor 3 subunit L-like
CheW	chr41	13221570	6.84691e-06	135093080	LOC135093080	41	13253071	13258474	uncharacterized LOC135093080	LOW QUALITY PROTEIN: uncharacterized protein LOC135093080
CheW	chr41	13221570	6.84691e-06	135093081	LOC135093081	41	13242417	13251975	uncharacterized LOC135093081	uncharacterized protein LOC135093081
[truncated: 41 more rows]

## Sheet: Table S4
Table S4: LD analysis of nine shared candidate SNPs
SNP_A	SNP_B	r2
15_22404281	3_40371757	0.0164873
15_22404281	30_14447661	0.0132095
15_22404281	25_17354201	0.00446618
15_22404281	3_40371756	0.0164873
15_22404281	2_37765876	0.00340699
15_22404281	3_40371752	0.0173109
15_22404281	26_8789084	0.00375856
15_22404281	36_2732612	0.000278849
3_40371757	30_14447661	0.00981337
3_40371757	25_17354201	0.00722802
3_40371757	3_40371756	1
3_40371757	2_37765876	0.000855112
3_40371757	3_40371752	0.980154
3_40371757	26_8789084	0.0136662
3_40371757	36_2732612	0.00837981
30_14447661	25_17354201	0.0381239
30_14447661	3_40371756	0.00981337
30_14447661	2_37765876	0.00454107
30_14447661	3_40371752	0.0103755
30_14447661	26_8789084	0.00695514
30_14447661	36_2732612	0.0500564
25_17354201	3_40371756	0.00722802
25_17354201	2_37765876	0.000687923
25_17354201	3_40371752	0.00766449
25_17354201	26_8789084	0.00187748
25_17354201	36_2732612	0.00921052
3_40371756	2_37765876	0.000855112
3_40371756	3_40371752	0.980154
3_40371756	26_8789084	0.0136662
3_40371756	36_2732612	0.00837981
2_37765876	3_40371752	0.000707808
2_37765876	26_8789084	0.0138999
2_37765876	36_2732612	0.00544048
3_40371752	26_8789084	0.0145512
3_40371752	36_2732612	0.009012
26_8789084	36_2732612	0.00225438

## Sheet: Table S5
Table S5: GO analysis for candidate genes
Traits	ONTOLOGY	ID	Description	GeneRatio	BgRatio	pvalue	p.adjust	qvalue	geneID	Count
BW	BP	GO:0031566	actomyosin contractile ring maturation	19/343	27/24035	1.04394e-29	2.42298e-26	1.45712e-26	XP_063853400.1/XP_063853408.1/XP_063853414.1/XP_063853424.1/XP_063853434.1/XP_063853443.1/XP_063853449.1/XP_063853452.1/XP_063853460.1/XP_063853470.1/XP_063853474.1/XP_063853483.1/XP_063853493.1/XP_063853504.1/XP_063853515.1/XP_063853524.1/XP_063853529.1/XP_063853543.1/XP_063853553.1	19
BW	BP	GO:0033206	meiotic cytokinesis	33/343	202/24035	2.65425e-25	3.08026e-22	1.85239e-22	XP_063850970.1/XP_063850980.1/XP_063850989.1/XP_063850996.1/XP_063851004.1/XP_063851010.1/XP_063851015.1/XP_063851026.1/XP_063853400.1/XP_063853408.1/XP_063853414.1/XP_063853424.1/XP_063853434.1/XP_063853443.1/XP_063853449.1/XP_063853452.1/XP_063853460.1/XP_063853470.1/XP_063853474.1/XP_063853483.1/XP_063853493.1/XP_063853504.1/XP_063853515.1/XP_063853524.1/XP_063853529.1/XP_063853543.1/XP_063853…	33
BW	BP	GO:0007112	male meiosis cytokinesis	25/343	96/24035	9.07842e-25	7.02367e-22	4.22385e-22	XP_063853400.1/XP_063853408.1/XP_063853414.1/XP_063853424.1/XP_063853434.1/XP_063853443.1/XP_063853449.1/XP_063853452.1/XP_063853460.1/XP_063853470.1/XP_063853474.1/XP_063853483.1/XP_063853493.1/XP_063853504.1/XP_063853515.1/XP_063853524.1/XP_063853529.1/XP_063853543.1/XP_063853553.1/XP_063885236.1/XP_063885237.1/XP_063885238.1/XP_063885239.1/XP_063885240.1/XP_063885241.1	25
BW	BP	GO:0034351	negative regulation of glial cell apoptotic process	15/343	24/24035	1.77775e-22	1.03154e-19	6.20341e-20	XP_063857735.1/XP_063857736.1/XP_063857737.1/XP_063857742.1/XP_063857749.1/XP_063857756.1/XP_063857759.1/XP_063857760.1/XP_063866076.1/XP_063866077.1/XP_063866078.1/XP_063866079.1/XP_063866080.1/XP_063866081.1/XP_063866082.1	15
BW	BP	GO:0015914	phospholipid transport	27/343	151/24035	5.65347e-22	2.62434e-19	1.57821e-19	XP_063853400.1/XP_063853408.1/XP_063853414.1/XP_063853424.1/XP_063853434.1/XP_063853443.1/XP_063853449.1/XP_063853452.1/XP_063853460.1/XP_063853470.1/XP_063853474.1/XP_063853483.1/XP_063853493.1/XP_063853504.1/XP_063853515.1/XP_063853524.1/XP_063853529.1/XP_063853543.1/XP_063853553.1/XP_063857735.1/XP_063857736.1/XP_063857737.1/XP_063857742.1/XP_063857749.1/XP_063857756.1/XP_063857759.1/XP_063857…	27
BW	BP	GO:0007111	meiosis II cytokinesis	19/343	57/24035	2.03399e-21	7.86814e-19	4.7317e-19	XP_063853400.1/XP_063853408.1/XP_063853414.1/XP_063853424.1/XP_063853434.1/XP_063853443.1/XP_063853449.1/XP_063853452.1/XP_063853460.1/XP_063853470.1/XP_063853474.1/XP_063853483.1/XP_063853493.1/XP_063853504.1/XP_063853515.1/XP_063853524.1/XP_063853529.1/XP_063853543.1/XP_063853553.1	19
BW	BP	GO:0000916	actomyosin contractile ring contraction	19/343	59/24035	4.34807e-21	1.26148e-18	7.58624e-19	XP_063853400.1/XP_063853408.1/XP_063853414.1/XP_063853424.1/XP_063853434.1/XP_063853443.1/XP_063853449.1/XP_063853452.1/XP_063853460.1/XP_063853470.1/XP_063853474.1/XP_063853483.1/XP_063853493.1/XP_063853504.1/XP_063853515.1/XP_063853524.1/XP_063853529.1/XP_063853543.1/XP_063853553.1	19
BW	BP	GO:0036213	contractile ring contraction	19/343	59/24035	4.34807e-21	1.26148e-18	7.58624e-19	XP_063853400.1/XP_063853408.1/XP_063853414.1/XP_063853424.1/XP_063853434.1/XP_063853443.1/XP_063853449.1/XP_063853452.1/XP_063853460.1/XP_063853470.1/XP_063853474.1/XP_063853483.1/XP_063853493.1/XP_063853504.1/XP_063853515.1/XP_063853524.1/XP_063853529.1/XP_063853543.1/XP_063853553.1	19
BW	BP	GO:0007110	meiosis I cytokinesis	19/343	69/24035	1.26507e-19	3.26247e-17	1.96196e-17	XP_063853400.1/XP_063853408.1/XP_063853414.1/XP_063853424.1/XP_063853434.1/XP_063853443.1/XP_063853449.1/XP_063853452.1/XP_063853460.1/XP_063853470.1/XP_063853474.1/XP_063853483.1/XP_063853493.1/XP_063853504.1/XP_063853515.1/XP_063853524.1/XP_063853529.1/XP_063853543.1/XP_063853553.1	19
BW	BP	GO:0043954	cellular component maintenance	32/343	292/24035	3.77239e-19	8.75572e-17	5.26547e-17	XP_063849267.1/XP_063853400.1/XP_063853408.1/XP_063853414.1/XP_063853424.1/XP_063853434.1/XP_063853443.1/XP_063853449.1/XP_063853452.1/XP_063853460.1/XP_063853470.1/XP_063853474.1/XP_063853483.1/XP_063853493.1/XP_063853504.1/XP_063853515.1/XP_063853524.1/XP_063853529.1/XP_063853543.1/XP_063853553.1/XP_063866076.1/XP_063866077.1/XP_063866078.1/XP_063866079.1/XP_063866080.1/XP_063866081.1/XP_063866…	32
BW	BP	GO:0032506	cytokinetic process	27/343	197/24035	7.54805e-19	1.59264e-16	9.57772e-17	XP_063850970.1/XP_063850980.1/XP_063850989.1/XP_063850996.1/XP_063851004.1/XP_063851010.1/XP_063851015.1/XP_063851026.1/XP_063853400.1/XP_063853408.1/XP_063853414.1/XP_063853424.1/XP_063853434.1/XP_063853443.1/XP_063853449.1/XP_063853452.1/XP_063853460.1/XP_063853470.1/XP_063853474.1/XP_063853483.1/XP_063853493.1/XP_063853504.1/XP_063853515.1/XP_063853524.1/XP_063853529.1/XP_063853543.1/XP_063853…	27
BW	BP	GO:0048137	spermatocyte division	19/343	76/24035	9.55732e-19	1.84855e-16	1.11167e-16	XP_063853400.1/XP_063853408.1/XP_063853414.1/XP_063853424.1/XP_063853434.1/XP_063853443.1/XP_063853449.1/XP_063853452.1/XP_063853460.1/XP_063853470.1/XP_063853474.1/XP_063853483.1/XP_063853493.1/XP_063853504.1/XP_063853515.1/XP_063853524.1/XP_063853529.1/XP_063853543.1/XP_063853553.1	19
BW	BP	GO:0034350	regulation of glial cell apoptotic process	15/343	39/24035	2.81766e-18	5.03062e-16	3.02528e-16	XP_063857735.1/XP_063857736.1/XP_063857737.1/XP_063857742.1/XP_063857749.1/XP_063857756.1/XP_063857759.1/XP_063857760.1/XP_063866076.1/XP_063866077.1/XP_063866078.1/XP_063866079.1/XP_063866080.1/XP_063866081.1/XP_063866082.1	15
BW	BP	GO:0015748	organophosphate ester transport	27/343	208/24035	3.15196e-18	5.2255e-16	3.14248e-16	XP_063853400.1/XP_063853408.1/XP_063853414.1/XP_063853424.1/XP_063853434.1/XP_063853443.1/XP_063853449.1/XP_063853452.1/XP_063853460.1/XP_063853470.1/XP_063853474.1/XP_063853483.1/XP_063853493.1/XP_063853504.1/XP_063853515.1/XP_063853524.1/XP_063853529.1/XP_063853543.1/XP_063853553.1/XP_063857735.1/XP_063857736.1/XP_063857737.1/XP_063857742.1/XP_063857749.1/XP_063857756.1/XP_063857759.1/XP_063857…	27
BW	BP	GO:0034349	glial cell apoptotic process	15/343	43/24035	1.61302e-17	2.49588e-15	1.50096e-15	XP_063857735.1/XP_063857736.1/XP_063857737.1/XP_063857742.1/XP_063857749.1/XP_063857756.1/XP_063857759.1/XP_063857760.1/XP_063866076.1/XP_063866077.1/XP_063866078.1/XP_063866079.1/XP_063866080.1/XP_063866081.1/XP_063866082.1	15
BW	BP	GO:1904888	cranial skeletal system development	25/343	189/24035	3.65375e-17	5.30022e-15	3.18742e-15	XP_063842950.1/XP_063842951.1/XP_063842952.1/XP_063873112.1/XP_063873113.1/XP_063873114.1/XP_063873115.1/XP_063873116.1/XP_063873117.1/XP_063873118.1/XP_063873119.1/XP_063873120.1/XP_063873121.1/XP_063885058.1/XP_063885059.1/XP_063885060.1/XP_063885061.1/XP_063885062.1/XP_063885064.1/XP_063885065.1/XP_063886497.1/XP_063886503.1/XP_063886511.1/XP_063886517.1/XP_063886703.1	25
BW	BP	GO:0007601	visual perception	30/343	304/24035	9.49612e-17	1.2965e-14	7.79681e-15	XP_063853400.1/XP_063853408.1/XP_063853414.1/XP_063853424.1/XP_063853434.1/XP_063853443.1/XP_063853449.1/XP_063853452.1/XP_063853460.1/XP_063853470.1/XP_063853474.1/XP_063853483.1/XP_063853493.1/XP_063853504.1/XP_063853515.1/XP_063853524.1/XP_063853529.1/XP_063853543.1/XP_063853553.1/XP_063865359.1/XP_063875367.1/XP_063875368.1/XP_063875369.1/XP_063875370.1/XP_063875371.1/XP_063885067.1/XP_063885…	30
BW	BP	GO:0000915	actomyosin contractile ring assembly	19/343	96/24035	1.08399e-16	1.39774e-14	8.40566e-15	XP_063853400.1/XP_063853408.1/XP_063853414.1/XP_063853424.1/XP_063853434.1/XP_063853443.1/XP_063853449.1/XP_063853452.1/XP_063853460.1/XP_063853470.1/XP_063853474.1/XP_063853483.1/XP_063853493.1/XP_063853504.1/XP_063853515.1/XP_063853524.1/XP_063853529.1/XP_063853543.1/XP_063853553.1	19
BW	BP	GO:0000912	assembly of actomyosin apparatus involved in cytokinesis	19/343	99/24035	1.99082e-16	2.43195e-14	1.46251e-14	XP_063853400.1/XP_063853408.1/XP_063853414.1/XP_063853424.1/XP_063853434.1/XP_063853443.1/XP_063853449.1/XP_063853452.1/XP_063853460.1/XP_063853470.1/XP_063853474.1/XP_063853483.1/XP_063853493.1/XP_063853504.1/XP_063853515.1/XP_063853524.1/XP_063853529.1/XP_063853543.1/XP_063853553.1	19
BW	BP	GO:0035722	interleukin-12-mediated signaling pathway	19/343	104/24035	5.23271e-16	5.52051e-14	3.31989e-14	XP_063853400.1/XP_063853408.1/XP_063853414.1/XP_063853424.1/XP_063853434.1/XP_063853443.1/XP_063853449.1/XP_063853452.1/XP_063853460.1/XP_063853470.1/XP_063853474.1/XP_063853483.1/XP_063853493.1/XP_063853504.1/XP_063853515.1/XP_063853524.1/XP_063853529.1/XP_063853543.1/XP_063853553.1	19
BW	BP	GO:0070671	response to interleukin-12	19/343	104/24035	5.23271e-16	5.52051e-14	3.31989e-14	XP_063853400.1/XP_063853408.1/XP_063853414.1/XP_063853424.1/XP_063853434.1/XP_063853443.1/XP_063853449.1/XP_063853452.1/XP_063853460.1/XP_063853470.1/XP_063853474.1/XP_063853483.1/XP_063853493.1/XP_063853504.1/XP_063853515.1/XP_063853524.1/XP_063853529.1/XP_063853543.1/XP_063853553.1	19
BW	BP	GO:0071349	cellular response to interleukin-12	19/343	104/24035	5.23271e-16	5.52051e-14	3.31989e-14	XP_063853400.1/XP_063853408.1/XP_063853414.1/XP_063853424.1/XP_063853434.1/XP_063853443.1/XP_063853449.1/XP_063853452.1/XP_063853460.1/XP_063853470.1/XP_063853474.1/XP_063853483.1/XP_063853493.1/XP_063853504.1/XP_063853515.1/XP_063853524.1/XP_063853529.1/XP_063853543.1/XP_063853553.1	19
BW	BP	GO:0061983	meiosis II cell cycle process	19/343	106/24035	7.58568e-16	7.65494e-14	4.60348e-14	XP_063853400.1/XP_063853408.1/XP_063853414.1/XP_063853424.1/XP_063853434.1/XP_063853443.1/XP_063853449.1/XP_063853452.1/XP_063853460.1/XP_063853470.1/XP_063853474.1/XP_063853483.1/XP_063853493.1/XP_063853504.1/XP_063853515.1/XP_063853524.1/XP_063853529.1/XP_063853543.1/XP_063853553.1	19
BW	BP	GO:0061640	cytoskeleton-dependent cytokinesis	36/343	498/24035	1.5167e-15	1.46677e-13	8.82079e-14	XP_063850970.1/XP_063850980.1/XP_063850989.1/XP_063850996.1/XP_063851004.1/XP_063851010.1/XP_063851015.1/XP_063851026.1/XP_063853400.1/XP_063853408.1/XP_063853414.1/XP_063853424.1/XP_063853434.1/XP_063853443.1/XP_063853449.1/XP_063853452.1/XP_063853460.1/XP_063853470.1/XP_063853474.1/XP_063853483.1/XP_063853493.1/XP_063853504.1/XP_063853515.1/XP_063853524.1/XP_063853529.1/XP_063853543.1/XP_063853…	36
BW	BP	GO:0050953	sensory perception of light stimulus	30/343	343/24035	2.56308e-15	2.37957e-13	1.43101e-13	XP_063853400.1/XP_063853408.1/XP_063853414.1/XP_063853424.1/XP_063853434.1/XP_063853443.1/XP_063853449.1/XP_063853452.1/XP_063853460.1/XP_063853470.1/XP_063853474.1/XP_063853483.1/XP_063853493.1/XP_063853504.1/XP_063853515.1/XP_063853524.1/XP_063853529.1/XP_063853543.1/XP_063853553.1/XP_063865359.1/XP_063875367.1/XP_063875368.1/XP_063875369.1/XP_063875370.1/XP_063875371.1/XP_063885067.1/XP_063885…	30
BW	BP	GO:0048703	embryonic viscerocranium morphogenesis	15/343	61/24035	5.9552e-15	5.31616e-13	3.197e-13	XP_063842950.1/XP_063842951.1/XP_063842952.1/XP_063885058.1/XP_063885059.1/XP_063885060.1/XP_063885061.1/XP_063885062.1/XP_063885064.1/XP_063885065.1/XP_063886497.1/XP_063886503.1/XP_063886511.1/XP_063886517.1/XP_063886703.1	15
BW	BP	GO:0001778	plasma membrane repair	12/343	31/24035	6.51751e-15	5.60264e-13	3.36928e-13	XP_063877552.1/XP_063877553.1/XP_063877555.1/XP_063877556.1/XP_063877557.1/XP_063877558.1/XP_063877559.1/XP_063877560.1/XP_063877561.1/XP_063877562.1/XP_063877563.1/XP_063878876.1	12
BW	BP	GO:0051496	positive regulation of stress fiber assembly	18/343	108/24035	1.67963e-14	1.39229e-12	8.37289e-13	XP_063840785.1/XP_063840786.1/XP_063840787.1/XP_063849267.1/XP_063857735.1/XP_063857736.1/XP_063857737.1/XP_063857742.1/XP_063857749.1/XP_063857756.1/XP_063857759.1/XP_063857760.1/XP_063885236.1/XP_063885237.1/XP_063885238.1/XP_063885239.1/XP_063885240.1/XP_063885241.1	18
BW	BP	GO:0044837	actomyosin contractile ring organization	19/343	130/24035	3.75371e-14	3.00426e-12	1.80668e-12	XP_063853400.1/XP_063853408.1/XP_063853414.1/XP_063853424.1/XP_063853434.1/XP_063853443.1/XP_063853449.1/XP_063853452.1/XP_063853460.1/XP_063853470.1/XP_063853474.1/XP_063853483.1/XP_063853493.1/XP_063853504.1/XP_063853515.1/XP_063853524.1/XP_063853529.1/XP_063853543.1/XP_063853553.1	19
BW	BP	GO:0032740	positive regulation of interleukin-17 production	8/343	10/24035	6.96263e-14	4.61722e-12	2.77667e-12	XP_063857735.1/XP_063857736.1/XP_063857737.1/XP_063857742.1/XP_063857749.1/XP_063857756.1/XP_063857759.1/XP_063857760.1	8
BW	BP	GO:0060696	regulation of phospholipid catabolic process	8/343	10/24035	6.96263e-14	4.61722e-12	2.77667e-12	XP_063857735.1/XP_063857736.1/XP_063857737.1/XP_063857742.1/XP_063857749.1/XP_063857756.1/XP_063857759.1/XP_063857760.1	8
BW	BP	GO:0110112	regulation of lipid transporter activity	8/343	10/24035	6.96263e-14	4.61722e-12	2.77667e-12	XP_063857735.1/XP_063857736.1/XP_063857737.1/XP_063857742.1/XP_063857749.1/XP_063857756.1/XP_063857759.1/XP_063857760.1	8
BW	BP	GO:0110113	positive regulation of lipid transporter activity	8/343	10/24035	6.96263e-14	4.61722e-12	2.77667e-12	XP_063857735.1/XP_063857736.1/XP_063857737.1/XP_063857742.1/XP_063857749.1/XP_063857756.1/XP_063857759.1/XP_063857760.1	8
BW	BP	GO:1900161	regulation of phospholipid scramblase activity	8/343	10/24035	6.96263e-14	4.61722e-12	2.77667e-12	XP_063857735.1/XP_063857736.1/XP_063857737.1/XP_063857742.1/XP_063857749.1/XP_063857756.1/XP_063857759.1/XP_063857760.1	8
BW	BP	GO:1900163	positive regulation of phospholipid scramblase activity	8/343	10/24035	6.96263e-14	4.61722e-12	2.77667e-12	XP_063857735.1/XP_063857736.1/XP_063857737.1/XP_063857742.1/XP_063857749.1/XP_063857756.1/XP_063857759.1/XP_063857760.1	8
BW	BP	GO:0014013	regulation of gliogenesis	23/343	221/24035	1.30581e-13	8.41887e-12	5.06289e-12	XP_063866076.1/XP_063866077.1/XP_063866078.1/XP_063866079.1/XP_063866080.1/XP_063866081.1/XP_063866082.1/XP_063885067.1/XP_063885068.1/XP_063885069.1/XP_063885070.1/XP_063885071.1/XP_063885236.1/XP_063885237.1/XP_063885238.1/XP_063885239.1/XP_063885240.1/XP_063885241.1/XP_063886497.1/XP_063886503.1/XP_063886511.1/XP_063886517.1/XP_063886703.1	23
BW	BP	GO:0061091	regulation of phospholipid translocation	8/343	11/24035	2.52133e-13	1.50052e-11	9.02371e-12	XP_063857735.1/XP_063857736.1/XP_063857737.1/XP_063857742.1/XP_063857749.1/XP_063857756.1/XP_063857759.1/XP_063857760.1	8
BW	BP	GO:0070777	D-aspartate transport	8/343	11/24035	2.52133e-13	1.50052e-11	9.02371e-12	XP_063857735.1/XP_063857736.1/XP_063857737.1/XP_063857742.1/XP_063857749.1/XP_063857756.1/XP_063857759.1/XP_063857760.1	8
BW	BP	GO:0070779	D-aspartate import across plasma membrane	8/343	11/24035	2.52133e-13	1.50052e-11	9.02371e-12	XP_063857735.1/XP_063857736.1/XP_063857737.1/XP_063857742.1/XP_063857749.1/XP_063857756.1/XP_063857759.1/XP_063857760.1	8
BW	BP	GO:0032233	positive regulation of actin filament bundle assembly	18/343	128/24035	3.53354e-13	2.05034e-11	1.23302e-11	XP_063840785.1/XP_063840786.1/XP_063840787.1/XP_063849267.1/XP_063857735.1/XP_063857736.1/XP_063857737.1/XP_063857742.1/XP_063857749.1/XP_063857756.1/XP_063857759.1/XP_063857760.1/XP_063885236.1/XP_063885237.1/XP_063885238.1/XP_063885239.1/XP_063885240.1/XP_063885241.1	18
BW	BP	GO:0006680	glucosylceramide catabolic process	9/343	17/24035	4.86175e-13	2.75223e-11	1.65512e-11	XP_063843985.1/XP_063857735.1/XP_063857736.1/XP_063857737.1/XP_063857742.1/XP_063857749.1/XP_063857756.1/XP_063857759.1/XP_063857760.1	9
BW	BP	GO:0034110	regulation of homotypic cell-cell adhesion	13/343	55/24035	6.87013e-13	3.79656e-11	2.28316e-11	XP_063857735.1/XP_063857736.1/XP_063857737.1/XP_063857742.1/XP_063857749.1/XP_063857756.1/XP_063857759.1/XP_063857760.1/XP_063885067.1/XP_063885068.1/XP_063885069.1/XP_063885070.1/XP_063885071.1	13
BW	BP	GO:2001138	regulation of phospholipid transport	8/343	12/24035	7.47028e-13	3.94057e-11	2.36976e-11	XP_063857735.1/XP_063857736.1/XP_063857737.1/XP_063857742.1/XP_063857749.1/XP_063857756.1/XP_063857759.1/XP_063857760.1	8
BW	BP	GO:2001140	positive regulation of phospholipid transport	8/343	12/24035	7.47028e-13	3.94057e-11	2.36976e-11	XP_063857735.1/XP_063857736.1/XP_063857737.1/XP_063857742.1/XP_063857749.1/XP_063857756.1/XP_063857759.1/XP_063857760.1	8
BW	BP	GO:0097094	craniofacial suture morphogenesis	10/343	25/24035	8.31035e-13	4.28629e-11	2.57767e-11	XP_063873112.1/XP_063873113.1/XP_063873114.1/XP_063873115.1/XP_063873116.1/XP_063873117.1/XP_063873118.1/XP_063873119.1/XP_063873120.1/XP_063873121.1	10
BW	BP	GO:0050732	negative regulation of peptidyl-tyrosine phosphorylation	14/343	70/24035	1.04855e-12	5.2906e-11	3.18163e-11	XP_063857735.1/XP_063857736.1/XP_063857737.1/XP_063857742.1/XP_063857749.1/XP_063857756.1/XP_063857759.1/XP_063857760.1/XP_063885236.1/XP_063885237.1/XP_063885238.1/XP_063885239.1/XP_063885240.1/XP_063885241.1	14
BW	BP	GO:0051835	positive regulation of synapse structural plasticity	8/343	13/24035	1.91821e-12	9.47271e-11	5.69664e-11	XP_063877617.1/XP_063877618.1/XP_063877619.1/XP_063877620.1/XP_063877621.1/XP_063877622.1/XP_063877623.1/XP_063877624.1	8
BW	BP	GO:0007140	male meiotic nuclear division	25/343	302/24035	1.98349e-12	9.59102e-11	5.76779e-11	XP_063853400.1/XP_063853408.1/XP_063853414.1/XP_063853424.1/XP_063853434.1/XP_063853443.1/XP_063853449.1/XP_063853452.1/XP_063853460.1/XP_063853470.1/XP_063853474.1/XP_063853483.1/XP_063853493.1/XP_063853504.1/XP_063853515.1/XP_063853524.1/XP_063853529.1/XP_063853543.1/XP_063853553.1/XP_063885236.1/XP_063885237.1/XP_063885238.1/XP_063885239.1/XP_063885240.1/XP_063885241.1	25
BW	BP	GO:0031268	pseudopodium organization	11/343	38/24035	3.6356e-12	1.72209e-10	1.03562e-10	XP_063877552.1/XP_063877553.1/XP_063877555.1/XP_063877556.1/XP_063877557.1/XP_063877558.1/XP_063877559.1/XP_063877560.1/XP_063877561.1/XP_063877562.1/XP_063877563.1	11
BW	BP	GO:0032753	positive regulation of interleukin-4 production	8/343	15/24035	9.35496e-12	4.34257e-10	2.61151e-10	XP_063857735.1/XP_063857736.1/XP_063857737.1/XP_063857742.1/XP_063857749.1/XP_063857756.1/XP_063857759.1/XP_063857760.1	8
BW	BP	GO:0048194	Golgi vesicle budding	17/343	137/24035	1.27186e-11	5.78821e-10	3.48088e-10	XP_063839781.1/XP_063839782.1/XP_063839783.1/XP_063839784.1/XP_063839785.1/XP_063839786.1/XP_063866076.1/XP_063866077.1/XP_063866078.1/XP_063866079.1/XP_063866080.1/XP_063866081.1/XP_063866082.1/XP_063880073.1/XP_063880074.1/XP_063880075.1/XP_063880076.1	17
BW	BP	GO:0032079	positive regulation of endodeoxyribonuclease activity	8/343	16/24035	1.84782e-11	8.24769e-10	4.95995e-10	XP_063857735.1/XP_063857736.1/XP_063857737.1/XP_063857742.1/XP_063857749.1/XP_063857756.1/XP_063857759.1/XP_063857760.1	8
BW	BP	GO:0000212	meiotic spindle organization	19/343	185/24035	2.30389e-11	1.00893e-09	6.06745e-10	XP_063853400.1/XP_063853408.1/XP_063853414.1/XP_063853424.1/XP_063853434.1/XP_063853443.1/XP_063853449.1/XP_063853452.1/XP_063853460.1/XP_063853470.1/XP_063853474.1/XP_063853483.1/XP_063853493.1/XP_063853504.1/XP_063853515.1/XP_063853524.1/XP_063853529.1/XP_063853543.1/XP_063853553.1	19
BW	BP	GO:0048705	skeletal system morphogenesis	25/343	339/24035	2.48227e-11	1.06692e-09	6.41616e-10	XP_063842950.1/XP_063842951.1/XP_063842952.1/XP_063873112.1/XP_063873113.1/XP_063873114.1/XP_063873115.1/XP_063873116.1/XP_063873117.1/XP_063873118.1/XP_063873119.1/XP_063873120.1/XP_063873121.1/XP_063885058.1/XP_063885059.1/XP_063885060.1/XP_063885061.1/XP_063885062.1/XP_063885064.1/XP_063885065.1/XP_063886497.1/XP_063886503.1/XP_063886511.1/XP_063886517.1/XP_063886703.1	25
BW	BP	GO:0032660	regulation of interleukin-17 production	8/343	17/24035	3.44712e-11	1.45468e-09	8.74809e-10	XP_063857735.1/XP_063857736.1/XP_063857737.1/XP_063857742.1/XP_063857749.1/XP_063857756.1/XP_063857759.1/XP_063857760.1	8
BW	BP	GO:0060251	regulation of glial cell proliferation	13/343	74/24035	3.88362e-11	1.60962e-09	9.67986e-10	XP_063866076.1/XP_063866077.1/XP_063866078.1/XP_063866079.1/XP_063866080.1/XP_063866081.1/XP_063866082.1/XP_063885236.1/XP_063885237.1/XP_063885238.1/XP_063885239.1/XP_063885240.1/XP_063885241.1	13
BW	BP	GO:0006890	retrograde vesicle-mediated transport, Golgi to endoplasmic reticulum	19/343	194/24035	5.29562e-11	2.15634e-09	1.29677e-09	XP_063853400.1/XP_063853408.1/XP_063853414.1/XP_063853424.1/XP_063853434.1/XP_063853443.1/XP_063853449.1/XP_063853452.1/XP_063853460.1/XP_063853470.1/XP_063853474.1/XP_063853483.1/XP_063853493.1/XP_063853504.1/XP_063853515.1/XP_063853524.1/XP_063853529.1/XP_063853543.1/XP_063853553.1	19
BW	BP	GO:0006685	sphingomyelin catabolic process	8/343	18/24035	6.128e-11	2.41069e-09	1.44973e-09	XP_063857735.1/XP_063857736.1/XP_063857737.1/XP_063857742.1/XP_063857749.1/XP_063857756.1/XP_063857759.1/XP_063857760.1	8
BW	BP	GO:0032673	regulation of interleukin-4 production	8/343	18/24035	6.128e-11	2.41069e-09	1.44973e-09	XP_063857735.1/XP_063857736.1/XP_063857737.1/XP_063857742.1/XP_063857749.1/XP_063857756.1/XP_063857759.1/XP_063857760.1	8
BW	BP	GO:0051491	positive regulation of filopodium assembly	20/343	221/24035	6.88257e-11	2.66241e-09	1.6011e-09	XP_063857735.1/XP_063857736.1/XP_063857737.1/XP_063857742.1/XP_063857749.1/XP_063857756.1/XP_063857759.1/XP_063857760.1/XP_063866076.1/XP_063866077.1/XP_063866078.1/XP_063866079.1/XP_063866080.1/XP_063866081.1/XP_063866082.1/XP_063885067.1/XP_063885068.1/XP_063885069.1/XP_063885070.1/XP_063885071.1	20
BW	BP	GO:0008078	mesodermal cell migration	14/343	96/24035	9.29698e-11	3.53742e-09	2.12732e-09	XP_063866076.1/XP_063866077.1/XP_063866078.1/XP_063866079.1/XP_063866080.1/XP_063866081.1/XP_063866082.1/XP_063885058.1/XP_063885059.1/XP_063885060.1/XP_063885061.1/XP_063885062.1/XP_063885064.1/XP_063885065.1	14
BW	BP	GO:0032077	positive regulation of deoxyribonuclease activity	8/343	19/24035	1.04537e-10	3.85128e-09	2.31606e-09	XP_063857735.1/XP_063857736.1/XP_063857737.1/XP_063857742.1/XP_063857749.1/XP_063857756.1/XP_063857759.1/XP_063857760.1	8
BW	BP	GO:0090331	negative regulation of platelet aggregation	8/343	19/24035	1.04537e-10	3.85128e-09	2.31606e-09	XP_063857735.1/XP_063857736.1/XP_063857737.1/XP_063857742.1/XP_063857749.1/XP_063857756.1/XP_063857759.1/XP_063857760.1	8
BW	BP	GO:0046477	glycosylceramide catabolic process	9/343	28/24035	1.20286e-10	4.36226e-09	2.62335e-09	XP_063843985.1/XP_063857735.1/XP_063857736.1/XP_063857737.1/XP_063857742.1/XP_063857749.1/XP_063857756.1/XP_063857759.1/XP_063857760.1	9
BW	BP	GO:0032633	interleukin-4 production	8/343	20/24035	1.72072e-10	6.14429e-09	3.69502e-09	XP_063857735.1/XP_063857736.1/XP_063857737.1/XP_063857742.1/XP_063857749.1/XP_063857756.1/XP_063857759.1/XP_063857760.1	8
BW	BP	GO:0090398	cellular senescence	13/343	83/24035	1.74909e-10	6.15098e-09	3.69904e-09	XP_063849267.1/XP_063857735.1/XP_063857736.1/XP_063857737.1/XP_063857742.1/XP_063857749.1/XP_063857756.1/XP_063857759.1/XP_063857760.1/XP_063862146.1/XP_063863174.1/XP_063863175.1/XP_063887713.1	13
BW	BP	GO:0007502	digestive tract mesoderm development	7/343	13/24035	1.80809e-10	6.26355e-09	3.76674e-09	XP_063866076.1/XP_063866077.1/XP_063866078.1/XP_063866079.1/XP_063866080.1/XP_063866081.1/XP_063866082.1	7
BW	BP	GO:0042476	odontogenesis	18/343	187/24035	2.28321e-10	7.79315e-09	4.6866e-09	XP_063866076.1/XP_063866077.1/XP_063866078.1/XP_063866079.1/XP_063866080.1/XP_063866081.1/XP_063866082.1/XP_063885236.1/XP_063885237.1/XP_063885238.1/XP_063885239.1/XP_063885240.1/XP_063885241.1/XP_063886497.1/XP_063886503.1/XP_063886511.1/XP_063886517.1/XP_063886703.1	18
BW	BP	GO:0015810	aspartate transmembrane transport	8/343	21/24035	2.74522e-10	9.10238e-09	5.47394e-09	XP_063857735.1/XP_063857736.1/XP_063857737.1/XP_063857742.1/XP_063857749.1/XP_063857756.1/XP_063857759.1/XP_063857760.1	8
BW	BP	GO:0032071	regulation of endodeoxyribonuclease activity	8/343	21/24035	2.74522e-10	9.10238e-09	5.47394e-09	XP_063857735.1/XP_063857736.1/XP_063857737.1/XP_063857742.1/XP_063857749.1/XP_063857756.1/XP_063857759.1/XP_063857760.1	8
BW	BP	GO:0023021	termination of signal transduction	9/343	31/24035	3.38105e-10	1.10527e-08	6.64681e-09	XP_063843985.1/XP_063857735.1/XP_063857736.1/XP_063857737.1/XP_063857742.1/XP_063857749.1/XP_063857756.1/XP_063857759.1/XP_063857760.1	9
BW	BP	GO:0039020	pronephric nephron tubule development	7/343	14/24035	3.57198e-10	1.15147e-08	6.92463e-09	XP_063866076.1/XP_063866077.1/XP_063866078.1/XP_063866079.1/XP_063866080.1/XP_063866081.1/XP_063866082.1	7
BW	BP	GO:0030947	regulation of vascular endothelial growth factor receptor signaling pathway	15/343	128/24035	4.71112e-10	1.49788e-08	9.00785e-09	XP_063877552.1/XP_063877553.1/XP_063877555.1/XP_063877556.1/XP_063877557.1/XP_063877558.1/XP_063877559.1/XP_063877560.1/XP_063877561.1/XP_063877562.1/XP_063877563.1/XP_063880073.1/XP_063880074.1/XP_063880075.1/XP_063880076.1	15
BW	BP	GO:0090163	establishment of epithelial cell planar polarity	7/343	15/24035	6.61561e-10	2.07498e-08	1.24784e-08	XP_063866076.1/XP_063866077.1/XP_063866078.1/XP_063866079.1/XP_063866080.1/XP_063866081.1/XP_063866082.1	7
BW	BP	GO:0032070	regulation of deoxyribonuclease activity	8/343	24/24035	9.55829e-10	2.88114e-08	1.73264e-08	XP_063857735.1/XP_063857736.1/XP_063857737.1/XP_063857742.1/XP_063857749.1/XP_063857756.1/XP_063857759.1/XP_063857760.1	8
BW	BP	GO:0032613	interleukin-10 production	8/343	24/24035	9.55829e-10	2.88114e-08	1.73264e-08	XP_063857735.1/XP_063857736.1/XP_063857737.1/XP_063857742.1/XP_063857749.1/XP_063857756.1/XP_063857759.1/XP_063857760.1	8
BW	BP	GO:0042940	D-amino acid transport	8/343	24/24035	9.55829e-10	2.88114e-08	1.73264e-08	XP_063857735.1/XP_063857736.1/XP_063857737.1/XP_063857742.1/XP_063857749.1/XP_063857756.1/XP_063857759.1/XP_063857760.1	8
BW	BP	GO:0034109	homotypic cell-cell adhesion	13/343	95/24035	9.89558e-10	2.94457e-08	1.77079e-08	XP_063857735.1/XP_063857736.1/XP_063857737.1/XP_063857742.1/XP_063857749.1/XP_063857756.1/XP_063857759.1/XP_063857760.1/XP_063885067.1/XP_063885068.1/XP_063885069.1/XP_063885070.1/XP_063885071.1	13
BW	BP	GO:0001913	T cell mediated cytotoxicity	7/343	16/24035	1.16174e-09	3.41315e-08	2.05258e-08	XP_063839781.1/XP_063839782.1/XP_063839783.1/XP_063839784.1/XP_063839785.1/XP_063839786.1/XP_063885066.1	7
BW	BP	GO:1902905	positive regulation of supramolecular fiber organization	26/343	441/24035	1.27964e-09	3.71255e-08	2.23263e-08	XP_063840785.1/XP_063840786.1/XP_063840787.1/XP_063849267.1/XP_063850970.1/XP_063850980.1/XP_063850989.1/XP_063850996.1/XP_063851004.1/XP_063851010.1/XP_063851015.1/XP_063851026.1/XP_063857735.1/XP_063857736.1/XP_063857737.1/XP_063857742.1/XP_063857749.1/XP_063857756.1/XP_063857759.1/XP_063857760.1/XP_063885236.1/XP_063885237.1/XP_063885238.1/XP_063885239.1/XP_063885240.1/XP_063885241.1	26
BW	BP	GO:0032075	positive regulation of nuclease activity	8/343	25/24035	1.38824e-09	3.88207e-08	2.33457e-08	XP_063857735.1/XP_063857736.1/XP_063857737.1/XP_063857742.1/XP_063857749.1/XP_063857756.1/XP_063857759.1/XP_063857760.1	8
BW	BP	GO:0036089	cleavage furrow formation	8/343	25/24035	1.38824e-09	3.88207e-08	2.33457e-08	XP_063850970.1/XP_063850980.1/XP_063850989.1/XP_063850996.1/XP_063851004.1/XP_063851010.1/XP_063851015.1/XP_063851026.1	8
BW	BP	GO:0071447	cellular response to hydroperoxide	8/343	25/24035	1.38824e-09	3.88207e-08	2.33457e-08	XP_063857735.1/XP_063857736.1/XP_063857737.1/XP_063857742.1/XP_063857749.1/XP_063857756.1/XP_063857759.1/XP_063857760.1	8
BW	BP	GO:0046326	positive regulation of glucose import	15/343	139/24035	1.51073e-09	4.17428e-08	2.51031e-08	XP_063857735.1/XP_063857736.1/XP_063857737.1/XP_063857742.1/XP_063857749.1/XP_063857756.1/XP_063857759.1/XP_063857760.1/XP_063866076.1/XP_063866077.1/XP_063866078.1/XP_063866079.1/XP_063866080.1/XP_063866081.1/XP_063866082.1	15
BW	BP	GO:0061982	meiosis I cell cycle process	27/343	479/24035	1.61602e-09	4.41268e-08	2.65367e-08	XP_063850970.1/XP_063850980.1/XP_063850989.1/XP_063850996.1/XP_063851004.1/XP_063851010.1/XP_063851015.1/XP_063851026.1/XP_063853400.1/XP_063853408.1/XP_063853414.1/XP_063853424.1/XP_063853434.1/XP_063853443.1/XP_063853449.1/XP_063853452.1/XP_063853460.1/XP_063853470.1/XP_063853474.1/XP_063853483.1/XP_063853493.1/XP_063853504.1/XP_063853515.1/XP_063853524.1/XP_063853529.1/XP_063853543.1/XP_063853…	27
BW	BP	GO:0051017	actin filament bundle assembly	26/343	447/24035	1.70039e-09	4.58908e-08	2.75976e-08	XP_063840785.1/XP_063840786.1/XP_063840787.1/XP_063849267.1/XP_063850970.1/XP_063850980.1/XP_063850989.1/XP_063850996.1/XP_063851004.1/XP_063851010.1/XP_063851015.1/XP_063851026.1/XP_063857735.1/XP_063857736.1/XP_063857737.1/XP_063857742.1/XP_063857749.1/XP_063857756.1/XP_063857759.1/XP_063857760.1/XP_063885236.1/XP_063885237.1/XP_063885238.1/XP_063885239.1/XP_063885240.1/XP_063885241.1	26
BW	BP	GO:0021744	dorsal motor nucleus of vagus nerve development	7/343	17/24035	1.95082e-09	5.16472e-08	3.10593e-08	XP_063866076.1/XP_063866077.1/XP_063866078.1/XP_063866079.1/XP_063866080.1/XP_063866081.1/XP_063866082.1	7
BW	BP	GO:0032930	positive regulation of superoxide anion generation	8/343	26/24035	1.98044e-09	5.16472e-08	3.10593e-08	XP_063857735.1/XP_063857736.1/XP_063857737.1/XP_063857742.1/XP_063857749.1/XP_063857756.1/XP_063857759.1/XP_063857760.1	8
BW	BP	GO:0048264	determination of ventral identity	8/343	26/24035	1.98044e-09	5.16472e-08	3.10593e-08	XP_063876865.1/XP_063876866.1/XP_063876867.1/XP_063886497.1/XP_063886503.1/XP_063886511.1/XP_063886517.1/XP_063886703.1	8
BW	BP	GO:0048701	embryonic cranial skeleton morphogenesis	15/343	142/24035	2.03698e-09	5.25313e-08	3.1591e-08	XP_063842950.1/XP_063842951.1/XP_063842952.1/XP_063885058.1/XP_063885059.1/XP_063885060.1/XP_063885061.1/XP_063885062.1/XP_063885064.1/XP_063885065.1/XP_063886497.1/XP_063886503.1/XP_063886511.1/XP_063886517.1/XP_063886703.1	15
BW	BP	GO:0010828	positive regulation of glucose transmembrane transport	15/343	145/24035	2.72621e-09	6.86302e-08	4.12724e-08	XP_063857735.1/XP_063857736.1/XP_063857737.1/XP_063857742.1/XP_063857749.1/XP_063857756.1/XP_063857759.1/XP_063857760.1/XP_063866076.1/XP_063866077.1/XP_063866078.1/XP_063866079.1/XP_063866080.1/XP_063866081.1/XP_063866082.1	15
BW	BP	GO:0051492	regulation of stress fiber assembly	18/343	218/24035	2.73912e-09	6.86302e-08	4.12724e-08	XP_063840785.1/XP_063840786.1/XP_063840787.1/XP_063849267.1/XP_063857735.1/XP_063857736.1/XP_063857737.1/XP_063857742.1/XP_063857749.1/XP_063857756.1/XP_063857759.1/XP_063857760.1/XP_063885236.1/XP_063885237.1/XP_063885238.1/XP_063885239.1/XP_063885240.1/XP_063885241.1	18
BW	BP	GO:0032928	regulation of superoxide anion generation	8/343	27/24035	2.77951e-09	6.86302e-08	4.12724e-08	XP_063857735.1/XP_063857736.1/XP_063857737.1/XP_063857742.1/XP_063857749.1/XP_063857756.1/XP_063857759.1/XP_063857760.1	8
BW	BP	GO:0090330	regulation of platelet aggregation	8/343	27/24035	2.77951e-09	6.86302e-08	4.12724e-08	XP_063857735.1/XP_063857736.1/XP_063857737.1/XP_063857742.1/XP_063857749.1/XP_063857756.1/XP_063857759.1/XP_063857760.1	8
BW	BP	GO:0006900	vesicle budding from membrane	17/343	196/24035	3.61071e-09	8.82155e-08	5.30505e-08	XP_063839781.1/XP_063839782.1/XP_063839783.1/XP_063839784.1/XP_063839785.1/XP_063839786.1/XP_063866076.1/XP_063866077.1/XP_063866078.1/XP_063866079.1/XP_063866080.1/XP_063866081.1/XP_063866082.1/XP_063880073.1/XP_063880074.1/XP_063880075.1/XP_063880076.1	17
BW	BP	GO:0006678	glucosylceramide metabolic process	9/343	40/24035	4.09571e-09	9.90223e-08	5.95495e-08	XP_063843985.1/XP_063857735.1/XP_063857736.1/XP_063857737.1/XP_063857742.1/XP_063857749.1/XP_063857756.1/XP_063857759.1/XP_063857760.1	9
BW	BP	GO:0019805	quinolinate biosynthetic process	7/343	19/24035	4.93168e-09	1.15913e-07	6.97074e-08	XP_063870322.1/XP_063870323.1/XP_063870324.1/XP_063870325.1/XP_063870326.1/XP_063870327.1/XP_063870328.1	7
BW	BP	GO:0046874	quinolinate metabolic process	7/343	19/24035	4.93168e-09	1.15913e-07	6.97074e-08	XP_063870322.1/XP_063870323.1/XP_063870324.1/XP_063870325.1/XP_063870326.1/XP_063870327.1/XP_063870328.1	7
BW	BP	GO:0045839	negative regulation of mitotic nuclear division	13/343	108/24035	4.94418e-09	1.15913e-07	6.97074e-08	XP_063885245.1/XP_063885246.1/XP_063885247.1/XP_063885248.1/XP_063885249.1/XP_063885250.1/XP_063885251.1/XP_063885252.1/XP_063885253.1/XP_063885254.1/XP_063885255.1/XP_063885256.1/XP_063885257.1	13
BW	BP	GO:0061572	actin filament bundle organization	26/343	471/24035	5.05113e-09	1.17237e-07	7.05032e-08	XP_063840785.1/XP_063840786.1/XP_063840787.1/XP_063849267.1/XP_063850970.1/XP_063850980.1/XP_063850989.1/XP_063850996.1/XP_063851004.1/XP_063851010.1/XP_063851015.1/XP_063851026.1/XP_063857735.1/XP_063857736.1/XP_063857737.1/XP_063857742.1/XP_063857749.1/XP_063857756.1/XP_063857759.1/XP_063857760.1/XP_063885236.1/XP_063885237.1/XP_063885238.1/XP_063885239.1/XP_063885240.1/XP_063885241.1	26
BW	BP	GO:0046479	glycosphingolipid catabolic process	9/343	41/24035	5.18216e-09	1.18115e-07	7.10316e-08	XP_063843985.1/XP_063857735.1/XP_063857736.1/XP_063857737.1/XP_063857742.1/XP_063857749.1/XP_063857756.1/XP_063857759.1/XP_063857760.1	9
BW	BP	GO:0033194	response to hydroperoxide	8/343	29/24035	5.24166e-09	1.18115e-07	7.10316e-08	XP_063857735.1/XP_063857736.1/XP_063857737.1/XP_063857742.1/XP_063857749.1/XP_063857756.1/XP_063857759.1/XP_063857760.1	8
BW	BP	GO:0070233	negative regulation of T cell apoptotic process	8/343	29/24035	5.24166e-09	1.18115e-07	7.10316e-08	XP_063857735.1/XP_063857736.1/XP_063857737.1/XP_063857742.1/XP_063857749.1/XP_063857756.1/XP_063857759.1/XP_063857760.1	8
BW	BP	GO:0014009	glial cell proliferation	13/343	109/24035	5.54231e-09	1.2369e-07	7.43837e-08	XP_063866076.1/XP_063866077.1/XP_063866078.1/XP_063866079.1/XP_063866080.1/XP_063866081.1/XP_063866082.1/XP_063885236.1/XP_063885237.1/XP_063885238.1/XP_063885239.1/XP_063885240.1/XP_063885241.1	13
BW	BP	GO:0014014	negative regulation of gliogenesis	11/343	72/24035	5.92564e-09	1.30985e-07	7.8771e-08	XP_063885236.1/XP_063885237.1/XP_063885238.1/XP_063885239.1/XP_063885240.1/XP_063885241.1/XP_063886497.1/XP_063886503.1/XP_063886511.1/XP_063886517.1/XP_063886703.1	11
BW	BP	GO:0046667	compound eye retinal cell programmed cell death	13/343	110/24035	6.20518e-09	1.3587e-07	8.17087e-08	XP_063866076.1/XP_063866077.1/XP_063866078.1/XP_063866079.1/XP_063866080.1/XP_063866081.1/XP_063866082.1/XP_063885236.1/XP_063885237.1/XP_063885238.1/XP_063885239.1/XP_063885240.1/XP_063885241.1	13
BW	BP	GO:0048311	mitochondrion distribution	11/343	73/24035	6.88889e-09	1.49431e-07	8.98639e-08	XP_063876162.1/XP_063876163.1/XP_063876165.1/XP_063876166.1/XP_063885058.1/XP_063885059.1/XP_063885060.1/XP_063885061.1/XP_063885062.1/XP_063885064.1/XP_063885065.1	11
BW	BP	GO:0032069	regulation of nuclease activity	8/343	30/24035	7.05936e-09	1.50319e-07	9.0398e-08	XP_063857735.1/XP_063857736.1/XP_063857737.1/XP_063857742.1/XP_063857749.1/XP_063857756.1/XP_063857759.1/XP_063857760.1	8
BW	BP	GO:0051639	actin filament network formation	8/343	30/24035	7.05936e-09	1.50319e-07	9.0398e-08	XP_063850970.1/XP_063850980.1/XP_063850989.1/XP_063850996.1/XP_063851004.1/XP_063851010.1/XP_063851015.1/XP_063851026.1	8
BW	BP	GO:0021550	medulla oblongata development	7/343	20/24035	7.49454e-09	1.58135e-07	9.50982e-08	XP_063866076.1/XP_063866077.1/XP_063866078.1/XP_063866079.1/XP_063866080.1/XP_063866081.1/XP_063866082.1	7
BW	BP	GO:0046514	ceramide catabolic process	9/343	43/24035	8.13456e-09	1.70093e-07	1.02289e-07	XP_063843985.1/XP_063857735.1/XP_063857736.1/XP_063857737.1/XP_063857742.1/XP_063857749.1/XP_063857756.1/XP_063857759.1/XP_063857760.1	9
BW	BP	GO:0046666	retinal cell programmed cell death	13/343	113/24035	8.6465e-09	1.79183e-07	1.07756e-07	XP_063866076.1/XP_063866077.1/XP_063866078.1/XP_063866079.1/XP_063866080.1/XP_063866081.1/XP_063866082.1/XP_063885236.1/XP_063885237.1/XP_063885238.1/XP_063885239.1/XP_063885240.1/XP_063885241.1	13
BW	BP	GO:0070232	regulation of T cell apoptotic process	8/343	31/24035	9.39719e-09	1.91323e-07	1.15057e-07	XP_063857735.1/XP_063857736.1/XP_063857737.1/XP_063857742.1/XP_063857749.1/XP_063857756.1/XP_063857759.1/XP_063857760.1	8
BW	BP	GO:2000304	positive regulation of ceramide biosynthetic process	8/343	31/24035	9.39719e-09	1.91323e-07	1.15057e-07	XP_063857735.1/XP_063857736.1/XP_063857737.1/XP_063857742.1/XP_063857749.1/XP_063857756.1/XP_063857759.1/XP_063857760.1	8
BW	BP	GO:2000353	positive regulation of endothelial cell apoptotic process	7/343	21/24035	1.11045e-08	2.24119e-07	1.34779e-07	XP_063866076.1/XP_063866077.1/XP_063866078.1/XP_063866079.1/XP_063866080.1/XP_063866081.1/XP_063866082.1	7
BW	BP	GO:0030046	parallel actin filament bundle assembly	8/343	32/24035	1.23747e-08	2.47601e-07	1.48901e-07	XP_063850970.1/XP_063850980.1/XP_063850989.1/XP_063850996.1/XP_063851004.1/XP_063851010.1/XP_063851015.1/XP_063851026.1	8
BW	BP	GO:0007314	oocyte anterior/posterior axis specification	21/343	330/24035	1.3894e-08	2.75624e-07	1.65753e-07	XP_063850970.1/XP_063850980.1/XP_063850989.1/XP_063850996.1/XP_063851004.1/XP_063851010.1/XP_063851015.1/XP_063851026.1/XP_063866076.1/XP_063866077.1/XP_063866078.1/XP_063866079.1/XP_063866080.1/XP_063866081.1/XP_063866082.1/XP_063885236.1/XP_063885237.1/XP_063885238.1/XP_063885239.1/XP_063885240.1/XP_063885241.1	21
BW	BP	GO:0001991	regulation of systemic arterial blood pressure by circulatory renin-angiotensin	7/343	22/24035	1.60878e-08	3.06839e-07	1.84525e-07	XP_063885058.1/XP_063885059.1/XP_063885060.1/XP_063885061.1/XP_063885062.1/XP_063885064.1/XP_063885065.1	7
BW	BP	GO:0002002	regulation of angiotensin levels in blood	7/343	22/24035	1.60878e-08	3.06839e-07	1.84525e-07	XP_063885058.1/XP_063885059.1/XP_063885060.1/XP_063885061.1/XP_063885062.1/XP_063885064.1/XP_063885065.1	7
BW	BP	GO:0051601	exocyst localization	7/343	22/24035	1.60878e-08	3.06839e-07	1.84525e-07	XP_063866076.1/XP_063866077.1/XP_063866078.1/XP_063866079.1/XP_063866080.1/XP_063866081.1/XP_063866082.1	7
BW	BP	GO:0045730	respiratory burst	8/343	33/24035	1.61328e-08	3.06839e-07	1.84525e-07	XP_063857735.1/XP_063857736.1/XP_063857737.1/XP_063857742.1/XP_063857749.1/XP_063857756.1/XP_063857759.1/XP_063857760.1	8
BW	BP	GO:0090154	positive regulation of sphingolipid biosynthetic process	8/343	33/24035	1.61328e-08	3.06839e-07	1.84525e-07	XP_063857735.1/XP_063857736.1/XP_063857737.1/XP_063857742.1/XP_063857749.1/XP_063857756.1/XP_063857759.1/XP_063857760.1	8
BW	BP	GO:0008358	maternal determination of anterior/posterior axis, embryo	21/343	333/24035	1.62607e-08	3.06839e-07	1.84525e-07	XP_063850970.1/XP_063850980.1/XP_063850989.1/XP_063850996.1/XP_063851004.1/XP_063851010.1/XP_063851015.1/XP_063851026.1/XP_063866076.1/XP_063866077.1/XP_063866078.1/XP_063866079.1/XP_063866080.1/XP_063866081.1/XP_063866082.1/XP_063885236.1/XP_063885237.1/XP_063885238.1/XP_063885239.1/XP_063885240.1/XP_063885241.1	21
BW	BP	GO:0051489	regulation of filopodium assembly	21/343	336/24035	1.89961e-08	3.55564e-07	2.13827e-07	XP_063857735.1/XP_063857736.1/XP_063857737.1/XP_063857742.1/XP_063857749.1/XP_063857756.1/XP_063857759.1/XP_063857760.1/XP_063865359.1/XP_063866076.1/XP_063866077.1/XP_063866078.1/XP_063866079.1/XP_063866080.1/XP_063866081.1/XP_063866082.1/XP_063885067.1/XP_063885068.1/XP_063885069.1/XP_063885070.1/XP_063885071.1	21
BW	BP	GO:0034111	negative regulation of homotypic cell-cell adhesion	8/343	34/24035	2.08361e-08	3.86885e-07	2.32662e-07	XP_063857735.1/XP_063857736.1/XP_063857737.1/XP_063857742.1/XP_063857749.1/XP_063857756.1/XP_063857759.1/XP_063857760.1	8
BW	BP	GO:0007351	tripartite regional subdivision	25/343	471/24035	2.17945e-08	3.98307e-07	2.39531e-07	XP_063850970.1/XP_063850980.1/XP_063850989.1/XP_063850996.1/XP_063851004.1/XP_063851010.1/XP_063851015.1/XP_063851026.1/XP_063866076.1/XP_063866077.1/XP_063866078.1/XP_063866079.1/XP_063866080.1/XP_063866081.1/XP_063866082.1/XP_063876865.1/XP_063876866.1/XP_063876867.1/XP_063878875.1/XP_063885236.1/XP_063885237.1/XP_063885238.1/XP_063885239.1/XP_063885240.1/XP_063885241.1	25
BW	BP	GO:0008595	anterior/posterior axis specification, embryo	25/343	471/24035	2.17945e-08	3.98307e-07	2.39531e-07	XP_063850970.1/XP_063850980.1/XP_063850989.1/XP_063850996.1/XP_063851004.1/XP_063851010.1/XP_063851015.1/XP_063851026.1/XP_063866076.1/XP_063866077.1/XP_063866078.1/XP_063866079.1/XP_063866080.1/XP_063866081.1/XP_063866082.1/XP_063876865.1/XP_063876866.1/XP_063876867.1/XP_063878875.1/XP_063885236.1/XP_063885237.1/XP_063885238.1/XP_063885239.1/XP_063885240.1/XP_063885241.1	25
BW	BP	GO:0022408	negative regulation of cell-cell adhesion	20/343	309/24035	2.33215e-08	4.22884e-07	2.54311e-07	XP_063849267.1/XP_063857735.1/XP_063857736.1/XP_063857737.1/XP_063857742.1/XP_063857749.1/XP_063857756.1/XP_063857759.1/XP_063857760.1/XP_063876865.1/XP_063876866.1/XP_063876867.1/XP_063885236.1/XP_063885237.1/XP_063885238.1/XP_063885239.1/XP_063885240.1/XP_063885241.1/XP_063889162.1/XP_063889163.1	20
BW	BP	GO:0010544	negative regulation of platelet activation	8/343	35/24035	2.66761e-08	4.76271e-07	2.86417e-07	XP_063857735.1/XP_063857736.1/XP_063857737.1/XP_063857742.1/XP_063857749.1/XP_063857756.1/XP_063857759.1/XP_063857760.1	8
BW	BP	GO:0070231	T cell apoptotic process	8/343	35/24035	2.66761e-08	4.76271e-07	2.86417e-07	XP_063857735.1/XP_063857736.1/XP_063857737.1/XP_063857742.1/XP_063857749.1/XP_063857756.1/XP_063857759.1/XP_063857760.1	8
BW	BP	GO:0048713	regulation of oligodendrocyte differentiation	10/343	65/24035	2.74404e-08	4.86177e-07	2.92375e-07	XP_063885067.1/XP_063885068.1/XP_063885069.1/XP_063885070.1/XP_063885071.1/XP_063886497.1/XP_063886503.1/XP_063886511.1/XP_063886517.1/XP_063886703.1	10
BW	BP	GO:0120034	positive regulation of plasma membrane bounded cell projection assembly	21/343	344/24035	2.85093e-08	5.01289e-07	3.01462e-07	XP_063849267.1/XP_063857735.1/XP_063857736.1/XP_063857737.1/XP_063857742.1/XP_063857749.1/XP_063857756.1/XP_063857759.1/XP_063857760.1/XP_063866076.1/XP_063866077.1/XP_063866078.1/XP_063866079.1/XP_063866080.1/XP_063866081.1/XP_063866082.1/XP_063885067.1/XP_063885068.1/XP_063885069.1/XP_063885070.1/XP_063885071.1	21
BW	BP	GO:0050994	regulation of lipid catabolic process	11/343	84/24035	3.12696e-08	5.4569e-07	3.28164e-07	XP_063857735.1/XP_063857736.1/XP_063857737.1/XP_063857742.1/XP_063857749.1/XP_063857756.1/XP_063857759.1/XP_063857760.1/XP_063862146.1/XP_063863174.1/XP_063863175.1	11
BW	BP	GO:0015014	heparan sulfate proteoglycan biosynthetic process, polysaccharide chain biosynthetic process	7/343	24/24035	3.18568e-08	5.51788e-07	3.31831e-07	XP_063885058.1/XP_063885059.1/XP_063885060.1/XP_063885061.1/XP_063885062.1/XP_063885064.1/XP_063885065.1	7
BW	BP	GO:0014015	positive regulation of gliogenesis	12/343	105/24035	3.50348e-08	6.02339e-07	3.62231e-07	XP_063866076.1/XP_063866077.1/XP_063866078.1/XP_063866079.1/XP_063866080.1/XP_063866081.1/XP_063866082.1/XP_063885067.1/XP_063885068.1/XP_063885069.1/XP_063885070.1/XP_063885071.1	12
BW	BP	GO:2000514	regulation of CD4-positive, alpha-beta T cell activation	11/343	85/24035	3.54647e-08	6.05247e-07	3.6398e-07	XP_063857735.1/XP_063857736.1/XP_063857737.1/XP_063857742.1/XP_063857749.1/XP_063857756.1/XP_063857759.1/XP_063857760.1/XP_063876865.1/XP_063876866.1/XP_063876867.1	11
BW	BP	GO:0006718	juvenile hormone biosynthetic process	6/343	15/24035	3.6312e-08	6.10726e-07	3.67275e-07	XP_063876868.1/XP_063876869.1/XP_063876870.1/XP_063876871.1/XP_063876872.1/XP_063876873.1	6
BW	BP	GO:0016106	sesquiterpenoid biosynthetic process	6/343	15/24035	3.6312e-08	6.10726e-07	3.67275e-07	XP_063876868.1/XP_063876869.1/XP_063876870.1/XP_063876871.1/XP_063876872.1/XP_063876873.1	6
BW	BP	GO:0060333	type II interferon-mediated signaling pathway	8/343	37/24035	4.2685e-08	7.12748e-07	4.28628e-07	XP_063857735.1/XP_063857736.1/XP_063857737.1/XP_063857742.1/XP_063857749.1/XP_063857756.1/XP_063857759.1/XP_063857760.1	8
BW	BP	GO:0032231	regulation of actin filament bundle assembly	18/343	263/24035	5.09841e-08	8.45243e-07	5.08307e-07	XP_063840785.1/XP_063840786.1/XP_063840787.1/XP_063849267.1/XP_063857735.1/XP_063857736.1/XP_063857737.1/XP_063857742.1/XP_063857749.1/XP_063857756.1/XP_063857759.1/XP_063857760.1/XP_063885236.1/XP_063885237.1/XP_063885238.1/XP_063885239.1/XP_063885240.1/XP_063885241.1	18
BW	BP	GO:1903729	regulation of plasma membrane organization	8/343	38/24035	5.34e-08	8.79018e-07	5.28618e-07	XP_063857735.1/XP_063857736.1/XP_063857737.1/XP_063857742.1/XP_063857749.1/XP_063857756.1/XP_063857759.1/XP_063857760.1	8
BW	BP	GO:0019377	glycolipid catabolic process	9/343	53/24035	5.63897e-08	9.21693e-07	5.54282e-07	XP_063843985.1/XP_063857735.1/XP_063857736.1/XP_063857737.1/XP_063857742.1/XP_063857749.1/XP_063857756.1/XP_063857759.1/XP_063857760.1	9
BW	BP	GO:0048702	embryonic neurocranium morphogenesis	7/343	26/24035	5.90781e-08	9.58883e-07	5.76648e-07	XP_063885058.1/XP_063885059.1/XP_063885060.1/XP_063885061.1/XP_063885062.1/XP_063885064.1/XP_063885065.1	7
BW	BP	GO:0043149	stress fiber assembly	18/343	267/24035	6.41207e-08	1.0335e-06	6.21521e-07	XP_063840785.1/XP_063840786.1/XP_063840787.1/XP_063849267.1/XP_063857735.1/XP_063857736.1/XP_063857737.1/XP_063857742.1/XP_063857749.1/XP_063857756.1/XP_063857759.1/XP_063857760.1/XP_063885236.1/XP_063885237.1/XP_063885238.1/XP_063885239.1/XP_063885240.1/XP_063885241.1	18
BW	BP	GO:0050832	defense response to fungus	16/343	210/24035	6.51648e-08	1.04309e-06	6.27285e-07	XP_063849267.1/XP_063857735.1/XP_063857736.1/XP_063857737.1/XP_063857742.1/XP_063857749.1/XP_063857756.1/XP_063857759.1/XP_063857760.1/XP_063866076.1/XP_063866077.1/XP_063866078.1/XP_063866079.1/XP_063866080.1/XP_063866081.1/XP_063866082.1	16
BW	BP	GO:0030038	contractile actin filament bundle assembly	18/343	268/24035	6.78569e-08	1.07874e-06	6.48726e-07	XP_063840785.1/XP_063840786.1/XP_063840787.1/XP_063849267.1/XP_063857735.1/XP_063857736.1/XP_063857737.1/XP_063857742.1/XP_063857749.1/XP_063857756.1/XP_063857759.1/XP_063857760.1/XP_063885236.1/XP_063885237.1/XP_063885238.1/XP_063885239.1/XP_063885240.1/XP_063885241.1	18
BW	BP	GO:2000303	regulation of ceramide biosynthetic process	8/343	40/24035	8.19151e-08	1.29337e-06	7.77797e-07	XP_063857735.1/XP_063857736.1/XP_063857737.1/XP_063857742.1/XP_063857749.1/XP_063857756.1/XP_063857759.1/XP_063857760.1	8
BW	BP	GO:0001707	mesoderm formation	18/343	273/24035	8.97117e-08	1.4069e-06	8.46072e-07	XP_063876865.1/XP_063876866.1/XP_063876867.1/XP_063885058.1/XP_063885059.1/XP_063885060.1/XP_063885061.1/XP_063885062.1/XP_063885064.1/XP_063885065.1/XP_063885236.1/XP_063885237.1/XP_063885238.1/XP_063885239.1/XP_063885240.1/XP_063885241.1/XP_063889162.1/XP_063889163.1	18
BW	BP	GO:0046324	regulation of glucose import	15/343	188/24035	9.2032e-08	1.4336e-06	8.6213e-07	XP_063857735.1/XP_063857736.1/XP_063857737.1/XP_063857742.1/XP_063857749.1/XP_063857756.1/XP_063857759.1/XP_063857760.1/XP_063866076.1/XP_063866077.1/XP_063866078.1/XP_063866079.1/XP_063866080.1/XP_063866081.1/XP_063866082.1	15
BW	BP	GO:1903793	positive regulation of monoatomic anion transport	11/343	94/24035	1.02379e-07	1.58415e-06	9.52665e-07	XP_063857735.1/XP_063857736.1/XP_063857737.1/XP_063857742.1/XP_063857749.1/XP_063857756.1/XP_063857759.1/XP_063857760.1/XP_063872518.1/XP_063872519.1/XP_063878876.1	11
BW	BP	GO:0034605	cellular response to heat	17/343	246/24035	1.04691e-07	1.6092e-06	9.6773e-07	XP_063853642.1/XP_063853643.1/XP_063877552.1/XP_063877553.1/XP_063877555.1/XP_063877556.1/XP_063877557.1/XP_063877558.1/XP_063877559.1/XP_063877560.1/XP_063877561.1/XP_063877562.1/XP_063877563.1/XP_063880073.1/XP_063880074.1/XP_063880075.1/XP_063880076.1	17
BW	BP	GO:0048704	embryonic skeletal system morphogenesis	15/343	190/24035	1.05782e-07	1.61527e-06	9.71381e-07	XP_063842950.1/XP_063842951.1/XP_063842952.1/XP_063885058.1/XP_063885059.1/XP_063885060.1/XP_063885061.1/XP_063885062.1/XP_063885064.1/XP_063885065.1/XP_063886497.1/XP_063886503.1/XP_063886511.1/XP_063886517.1/XP_063886703.1	15
BW	BP	GO:0007095	mitotic G2 DNA damage checkpoint signaling	10/343	75/24035	1.11995e-07	1.69895e-06	1.02171e-06	XP_063873112.1/XP_063873113.1/XP_063873114.1/XP_063873115.1/XP_063873116.1/XP_063873117.1/XP_063873118.1/XP_063873119.1/XP_063873120.1/XP_063873121.1	10
BW	BP	GO:0048332	mesoderm morphogenesis	18/343	278/24035	1.17844e-07	1.77608e-06	1.06809e-06	XP_063876865.1/XP_063876866.1/XP_063876867.1/XP_063885058.1/XP_063885059.1/XP_063885060.1/XP_063885061.1/XP_063885062.1/XP_063885064.1/XP_063885065.1/XP_063885236.1/XP_063885237.1/XP_063885238.1/XP_063885239.1/XP_063885240.1/XP_063885241.1/XP_063889162.1/XP_063889163.1	18
BW	BP	GO:0030866	cortical actin cytoskeleton organization	19/343	310/24035	1.23765e-07	1.85328e-06	1.11451e-06	XP_063853400.1/XP_063853408.1/XP_063853414.1/XP_063853424.1/XP_063853434.1/XP_063853443.1/XP_063853449.1/XP_063853452.1/XP_063853460.1/XP_063853470.1/XP_063853474.1/XP_063853483.1/XP_063853493.1/XP_063853504.1/XP_063853515.1/XP_063853524.1/XP_063853529.1/XP_063853543.1/XP_063853553.1	19
BW	BP	GO:0007430	terminal branching, open tracheal system	7/343	29/24035	1.3511e-07	2.01019e-06	1.20888e-06	XP_063866076.1/XP_063866077.1/XP_063866078.1/XP_063866079.1/XP_063866080.1/XP_063866081.1/XP_063866082.1	7
BW	BP	GO:0021898	commitment of multipotent stem cells to neuronal lineage in forebrain	5/343	10/24035	1.36624e-07	2.01977e-06	1.21464e-06	XP_063886497.1/XP_063886503.1/XP_063886511.1/XP_063886517.1/XP_063886703.1	5
BW	BP	GO:0046847	filopodium assembly	21/343	379/24035	1.47192e-07	2.16223e-06	1.30031e-06	XP_063857735.1/XP_063857736.1/XP_063857737.1/XP_063857742.1/XP_063857749.1/XP_063857756.1/XP_063857759.1/XP_063857760.1/XP_063865359.1/XP_063866076.1/XP_063866077.1/XP_063866078.1/XP_063866079.1/XP_063866080.1/XP_063866081.1/XP_063866082.1/XP_063885067.1/XP_063885068.1/XP_063885069.1/XP_063885070.1/XP_063885071.1	21
BW	BP	GO:0002449	lymphocyte mediated immunity	15/343	195/24035	1.48672e-07	2.17023e-06	1.30512e-06	XP_063839781.1/XP_063839782.1/XP_063839783.1/XP_063839784.1/XP_063839785.1/XP_063839786.1/XP_063857735.1/XP_063857736.1/XP_063857737.1/XP_063857742.1/XP_063857749.1/XP_063857756.1/XP_063857759.1/XP_063857760.1/XP_063885066.1	15
BW	BP	GO:0006477	protein sulfation	7/343	30/24035	1.74082e-07	2.50959e-06	1.5092e-06	XP_063885058.1/XP_063885059.1/XP_063885060.1/XP_063885061.1/XP_063885062.1/XP_063885064.1/XP_063885065.1	7
BW	BP	GO:0030860	regulation of polarized epithelial cell differentiation	7/343	30/24035	1.74082e-07	2.50959e-06	1.5092e-06	XP_063866076.1/XP_063866077.1/XP_063866078.1/XP_063866079.1/XP_063866080.1/XP_063866081.1/XP_063866082.1	7
BW	BP	GO:0015740	C4-dicarboxylate transport	8/343	44/24035	1.79631e-07	2.55782e-06	1.5382e-06	XP_063857735.1/XP_063857736.1/XP_063857737.1/XP_063857742.1/XP_063857749.1/XP_063857756.1/XP_063857759.1/XP_063857760.1	8
BW	BP	GO:1904355	positive regulation of telomere capping	8/343	44/24035	1.79631e-07	2.55782e-06	1.5382e-06	XP_063857735.1/XP_063857736.1/XP_063857737.1/XP_063857742.1/XP_063857749.1/XP_063857756.1/XP_063857759.1/XP_063857760.1	8
BW	BP	GO:0006716	juvenile hormone metabolic process	6/343	19/24035	1.87572e-07	2.6546e-06	1.59641e-06	XP_063876868.1/XP_063876869.1/XP_063876870.1/XP_063876871.1/XP_063876872.1/XP_063876873.1	6
BW	BP	GO:0032743	positive regulation of interleukin-2 production	9/343	61/24035	1.99613e-07	2.77464e-06	1.66859e-06	XP_063849267.1/XP_063857735.1/XP_063857736.1/XP_063857737.1/XP_063857742.1/XP_063857749.1/XP_063857756.1/XP_063857759.1/XP_063857760.1	9
BW	BP	GO:0019362	pyridine nucleotide metabolic process	18/343	288/24035	1.9964e-07	2.77464e-06	1.66859e-06	XP_063844058.1/XP_063844059.1/XP_063844061.1/XP_063844062.1/XP_063844063.1/XP_063844759.1/XP_063870322.1/XP_063870323.1/XP_063870324.1/XP_063870325.1/XP_063870326.1/XP_063870327.1/XP_063870328.1/XP_063878861.1/XP_063878862.1/XP_063878863.1/XP_063878864.1/XP_063878866.1	18
BW	BP	GO:0046496	nicotinamide nucleotide metabolic process	18/343	288/24035	1.9964e-07	2.77464e-06	1.66859e-06	XP_063844058.1/XP_063844059.1/XP_063844061.1/XP_063844062.1/XP_063844063.1/XP_063844759.1/XP_063870322.1/XP_063870323.1/XP_063870324.1/XP_063870325.1/XP_063870326.1/XP_063870327.1/XP_063870328.1/XP_063878861.1/XP_063878862.1/XP_063878863.1/XP_063878864.1/XP_063878866.1	18
BW	BP	GO:0009435	NAD biosynthetic process	12/343	123/24035	2.05289e-07	2.83617e-06	1.7056e-06	XP_063844058.1/XP_063844059.1/XP_063844061.1/XP_063844062.1/XP_063844063.1/XP_063870322.1/XP_063870323.1/XP_063870324.1/XP_063870325.1/XP_063870326.1/XP_063870327.1/XP_063870328.1	12
BW	BP	GO:0030149	sphingolipid catabolic process	9/343	62/24035	2.30603e-07	3.16704e-06	1.90458e-06	XP_063843985.1/XP_063857735.1/XP_063857736.1/XP_063857737.1/XP_063857742.1/XP_063857749.1/XP_063857756.1/XP_063857759.1/XP_063857760.1	9
BW	BP	GO:0010459	negative regulation of heart rate	5/343	11/24035	2.47545e-07	3.32112e-06	1.99723e-06	XP_063844058.1/XP_063844059.1/XP_063844061.1/XP_063844062.1/XP_063844063.1	5
BW	BP	GO:0019322	pentose biosynthetic process	5/343	11/24035	2.47545e-07	3.32112e-06	1.99723e-06	XP_063878861.1/XP_063878862.1/XP_063878863.1/XP_063878864.1/XP_063878866.1	5
BW	BP	GO:0032289	central nervous system myelin formation	5/343	11/24035	2.47545e-07	3.32112e-06	1.99723e-06	XP_063885067.1/XP_063885068.1/XP_063885069.1/XP_063885070.1/XP_063885071.1	5
BW	BP	GO:0046166	glyceraldehyde-3-phosphate biosynthetic process	5/343	11/24035	2.47545e-07	3.32112e-06	1.99723e-06	XP_063878861.1/XP_063878862.1/XP_063878863.1/XP_063878864.1/XP_063878866.1	5
BW	BP	GO:0090153	regulation of sphingolipid biosynthetic process	8/343	46/24035	2.57979e-07	3.42154e-06	2.05763e-06	XP_063857735.1/XP_063857736.1/XP_063857737.1/XP_063857742.1/XP_063857749.1/XP_063857756.1/XP_063857759.1/XP_063857760.1	8
BW	BP	GO:1905038	regulation of membrane lipid metabolic process	8/343	46/24035	2.57979e-07	3.42154e-06	2.05763e-06	XP_063857735.1/XP_063857736.1/XP_063857737.1/XP_063857742.1/XP_063857749.1/XP_063857756.1/XP_063857759.1/XP_063857760.1	8
BW	BP	GO:0007509	mesoderm migration involved in gastrulation	7/343	32/24035	2.80842e-07	3.68268e-06	2.21467e-06	XP_063885058.1/XP_063885059.1/XP_063885060.1/XP_063885061.1/XP_063885062.1/XP_063885064.1/XP_063885065.1	7
BW	BP	GO:0039019	pronephric nephron development	7/343	32/24035	2.80842e-07	3.68268e-06	2.21467e-06	XP_063866076.1/XP_063866077.1/XP_063866078.1/XP_063866079.1/XP_063866080.1/XP_063866081.1/XP_063866082.1	7
BW	BP	GO:0051784	negative regulation of nuclear division	13/343	154/24035	3.48548e-07	4.54026e-06	2.7304e-06	XP_063885245.1/XP_063885246.1/XP_063885247.1/XP_063885248.1/XP_063885249.1/XP_063885250.1/XP_063885251.1/XP_063885252.1/XP_063885253.1/XP_063885254.1/XP_063885255.1/XP_063885256.1/XP_063885257.1	13
BW	BP	GO:0009820	alkaloid metabolic process	7/343	33/24035	3.5211e-07	4.54026e-06	2.7304e-06	XP_063870322.1/XP_063870323.1/XP_063870324.1/XP_063870325.1/XP_063870326.1/XP_063870327.1/XP_063870328.1	7
BW	BP	GO:0035845	photoreceptor cell outer segment organization	7/343	33/24035	3.5211e-07	4.54026e-06	2.7304e-06	XP_063866076.1/XP_063866077.1/XP_063866078.1/XP_063866079.1/XP_063866080.1/XP_063866081.1/XP_063866082.1	7
BW	BP	GO:1904823	purine nucleobase transmembrane transport	6/343	21/24035	3.66205e-07	4.69592e-06	2.82401e-06	XP_063861009.1/XP_063861010.1/XP_063861012.1/XP_063861013.1/XP_063861014.1/XP_063861015.1	6
BW	BP	GO:0002460	adaptive immune response based on somatic recombination of immune receptors built from immunoglobulin superfamily domains	15/343	211/24035	4.12455e-07	5.25993e-06	3.16319e-06	XP_063839781.1/XP_063839782.1/XP_063839783.1/XP_063839784.1/XP_063839785.1/XP_063839786.1/XP_063857735.1/XP_063857736.1/XP_063857737.1/XP_063857742.1/XP_063857749.1/XP_063857756.1/XP_063857759.1/XP_063857760.1/XP_063885066.1	15
BW	BP	GO:0016200	synaptic target attraction	5/343	12/24035	4.19399e-07	5.31926e-06	3.19886e-06	XP_063885067.1/XP_063885068.1/XP_063885069.1/XP_063885070.1/XP_063885071.1	5
BW	BP	GO:0043090	amino acid import	8/343	49/24035	4.2958e-07	5.38948e-06	3.2411e-06	XP_063857735.1/XP_063857736.1/XP_063857737.1/XP_063857742.1/XP_063857749.1/XP_063857756.1/XP_063857759.1/XP_063857760.1	8
BW	BP	GO:0050996	positive regulation of lipid catabolic process	8/343	49/24035	4.2958e-07	5.38948e-06	3.2411e-06	XP_063857735.1/XP_063857736.1/XP_063857737.1/XP_063857742.1/XP_063857749.1/XP_063857756.1/XP_063857759.1/XP_063857760.1	8
BW	BP	GO:0035050	embryonic heart tube development	17/343	272/24035	4.36798e-07	5.45058e-06	3.27784e-06	XP_063866076.1/XP_063866077.1/XP_063866078.1/XP_063866079.1/XP_063866080.1/XP_063866081.1/XP_063866082.1/XP_063873112.1/XP_063873113.1/XP_063873114.1/XP_063873115.1/XP_063873116.1/XP_063873117.1/XP_063873118.1/XP_063873119.1/XP_063873120.1/XP_063873121.1	17
BW	BP	GO:2000351	regulation of endothelial cell apoptotic process	8/343	50/24035	5.05099e-07	6.26917e-06	3.77012e-06	XP_063849267.1/XP_063866076.1/XP_063866077.1/XP_063866078.1/XP_063866079.1/XP_063866080.1/XP_063866081.1/XP_063866082.1	8
BW	BP	GO:0090322	regulation of superoxide metabolic process	8/343	51/24035	5.91686e-07	7.30481e-06	4.39292e-06	XP_063857735.1/XP_063857736.1/XP_063857737.1/XP_063857742.1/XP_063857749.1/XP_063857756.1/XP_063857759.1/XP_063857760.1	8
BW	BP	GO:0072524	pyridine-containing compound metabolic process	18/343	311/24035	6.16465e-07	7.57045e-06	4.55267e-06	XP_063844058.1/XP_063844059.1/XP_063844061.1/XP_063844062.1/XP_063844063.1/XP_063844759.1/XP_063870322.1/XP_063870323.1/XP_063870324.1/XP_063870325.1/XP_063870326.1/XP_063870327.1/XP_063870328.1/XP_063878861.1/XP_063878862.1/XP_063878863.1/XP_063878864.1/XP_063878866.1	18
BW	BP	GO:0060252	positive regulation of glial cell proliferation	7/343	36/24035	6.63193e-07	8.03918e-06	4.83455e-06	XP_063866076.1/XP_063866077.1/XP_063866078.1/XP_063866079.1/XP_063866080.1/XP_063866081.1/XP_063866082.1	7
BW	BP	GO:1904037	positive regulation of epithelial cell apoptotic process	7/343	36/24035	6.63193e-07	8.03918e-06	4.83455e-06	XP_063866076.1/XP_063866077.1/XP_063866078.1/XP_063866079.1/XP_063866080.1/XP_063866081.1/XP_063866082.1	7
BW	BP	GO:0042532	negative regulation of tyrosine phosphorylation of STAT protein	6/343	23/24035	6.65024e-07	8.03918e-06	4.83455e-06	XP_063885236.1/XP_063885237.1/XP_063885238.1/XP_063885239.1/XP_063885240.1/XP_063885241.1	6
BW	BP	GO:1900150	regulation of defense response to fungus	8/343	52/24035	6.90647e-07	8.30565e-06	4.9948e-06	XP_063857735.1/XP_063857736.1/XP_063857737.1/XP_063857742.1/XP_063857749.1/XP_063857756.1/XP_063857759.1/XP_063857760.1	8
BW	BP	GO:0060349	bone morphogenesis	10/343	92/24035	7.86245e-07	9.40657e-06	5.65687e-06	XP_063873112.1/XP_063873113.1/XP_063873114.1/XP_063873115.1/XP_063873116.1/XP_063873117.1/XP_063873118.1/XP_063873119.1/XP_063873120.1/XP_063873121.1	10
BW	BP	GO:0006684	sphingomyelin metabolic process	8/343	53/24035	8.03403e-07	9.51377e-06	5.72134e-06	XP_063857735.1/XP_063857736.1/XP_063857737.1/XP_063857742.1/XP_063857749.1/XP_063857756.1/XP_063857759.1/XP_063857760.1	8
BW	BP	GO:2000516	positive regulation of CD4-positive, alpha-beta T cell activation	8/343	53/24035	8.03403e-07	9.51377e-06	5.72134e-06	XP_063857735.1/XP_063857736.1/XP_063857737.1/XP_063857742.1/XP_063857749.1/XP_063857756.1/XP_063857759.1/XP_063857760.1	8
BW	BP	GO:0035307	positive regulation of protein dephosphorylation	9/343	72/24035	8.53656e-07	1.00067e-05	6.01779e-06	XP_063843985.1/XP_063857735.1/XP_063857736.1/XP_063857737.1/XP_063857742.1/XP_063857749.1/XP_063857756.1/XP_063857759.1/XP_063857760.1	9
BW	BP	GO:0042100	B cell proliferation	9/343	72/24035	8.53656e-07	1.00067e-05	6.01779e-06	XP_063849267.1/XP_063857735.1/XP_063857736.1/XP_063857737.1/XP_063857742.1/XP_063857749.1/XP_063857756.1/XP_063857759.1/XP_063857760.1	9
BW	BP	GO:0015864	pyrimidine nucleoside transport	6/343	24/24035	8.7608e-07	1.0218e-05	6.14484e-06	XP_063861009.1/XP_063861010.1/XP_063861012.1/XP_063861013.1/XP_063861014.1/XP_063861015.1	6
BW	BP	GO:0010389	regulation of G2/M transition of mitotic cell cycle	21/343	423/24035	8.88864e-07	1.03153e-05	6.20334e-06	XP_063857735.1/XP_063857736.1/XP_063857737.1/XP_063857742.1/XP_063857749.1/XP_063857756.1/XP_063857759.1/XP_063857760.1/XP_063862146.1/XP_063863174.1/XP_063863175.1/XP_063873112.1/XP_063873113.1/XP_063873114.1/XP_063873115.1/XP_063873116.1/XP_063873117.1/XP_063873118.1/XP_063873119.1/XP_063873120.1/XP_063873121.1	21
BW	BP	GO:0070527	platelet aggregation	8/343	54/24035	9.31504e-07	1.07031e-05	6.43655e-06	XP_063857735.1/XP_063857736.1/XP_063857737.1/XP_063857742.1/XP_063857749.1/XP_063857756.1/XP_063857759.1/XP_063857760.1	8
BW	BP	GO:1904353	regulation of telomere capping	8/343	54/24035	9.31504e-07	1.07031e-05	6.43655e-06	XP_063857735.1/XP_063857736.1/XP_063857737.1/XP_063857742.1/XP_063857749.1/XP_063857756.1/XP_063857759.1/XP_063857760.1	8
BW	BP	GO:0009052	pentose-phosphate shunt, non-oxidative branch	5/343	14/24035	1.0355e-06	1.17813e-05	7.08497e-06	XP_063878861.1/XP_063878862.1/XP_063878863.1/XP_063878864.1/XP_063878866.1	5
BW	BP	GO:0048058	compound eye corneal lens development	5/343	14/24035	1.0355e-06	1.17813e-05	7.08497e-06	XP_063885067.1/XP_063885068.1/XP_063885069.1/XP_063885070.1/XP_063885071.1	5
BW	BP	GO:0009620	response to fungus	16/343	258/24035	1.05863e-06	1.19857e-05	7.20792e-06	XP_063849267.1/XP_063857735.1/XP_063857736.1/XP_063857737.1/XP_063857742.1/XP_063857749.1/XP_063857756.1/XP_063857759.1/XP_063857760.1/XP_063866076.1/XP_063866077.1/XP_063866078.1/XP_063866079.1/XP_063866080.1/XP_063866081.1/XP_063866082.1	16
BW	BP	GO:0006714	sesquiterpenoid metabolic process	6/343	25/24035	1.13894e-06	1.28324e-05	7.71706e-06	XP_063876868.1/XP_063876869.1/XP_063876870.1/XP_063876871.1/XP_063876872.1/XP_063876873.1	6
BW	BP	GO:0002824	positive regulation of adaptive immune response based on somatic recombination of immune receptors built from immunoglobulin superfamily domains	9/343	75/24035	1.21328e-06	1.3604e-05	8.1811e-06	XP_063857735.1/XP_063857736.1/XP_063857737.1/XP_063857742.1/XP_063857749.1/XP_063857756.1/XP_063857759.1/XP_063857760.1/XP_063885066.1	9
BW	BP	GO:0019359	nicotinamide nucleotide biosynthetic process	13/343	172/24035	1.23262e-06	1.36885e-05	8.23193e-06	XP_063844058.1/XP_063844059.1/XP_063844061.1/XP_063844062.1/XP_063844063.1/XP_063844759.1/XP_063870322.1/XP_063870323.1/XP_063870324.1/XP_063870325.1/XP_063870326.1/XP_063870327.1/XP_063870328.1	13
BW	BP	GO:0019363	pyridine nucleotide biosynthetic process	13/343	172/24035	1.23262e-06	1.36885e-05	8.23193e-06	XP_063844058.1/XP_063844059.1/XP_063844061.1/XP_063844062.1/XP_063844063.1/XP_063844759.1/XP_063870322.1/XP_063870323.1/XP_063870324.1/XP_063870325.1/XP_063870326.1/XP_063870327.1/XP_063870328.1	13
BW	BP	GO:0051490	negative regulation of filopodium assembly	8/343	56/24035	1.24059e-06	1.37115e-05	8.24574e-06	XP_063857735.1/XP_063857736.1/XP_063857737.1/XP_063857742.1/XP_063857749.1/XP_063857756.1/XP_063857759.1/XP_063857760.1	8
BW	BP	GO:0007009	plasma membrane organization	20/343	398/24035	1.34734e-06	1.48208e-05	8.91284e-06	XP_063857735.1/XP_063857736.1/XP_063857737.1/XP_063857742.1/XP_063857749.1/XP_063857756.1/XP_063857759.1/XP_063857760.1/XP_063877552.1/XP_063877553.1/XP_063877555.1/XP_063877556.1/XP_063877557.1/XP_063877558.1/XP_063877559.1/XP_063877560.1/XP_063877561.1/XP_063877562.1/XP_063877563.1/XP_063878876.1	20
BW	BP	GO:0010543	regulation of platelet activation	8/343	57/24035	1.42536e-06	1.54592e-05	9.29675e-06	XP_063857735.1/XP_063857736.1/XP_063857737.1/XP_063857742.1/XP_063857749.1/XP_063857756.1/XP_063857759.1/XP_063857760.1	8
BW	BP	GO:0032620	interleukin-17 production	8/343	57/24035	1.42536e-06	1.54592e-05	9.29675e-06	XP_063857735.1/XP_063857736.1/XP_063857737.1/XP_063857742.1/XP_063857749.1/XP_063857756.1/XP_063857759.1/XP_063857760.1	8
BW	BP	GO:0042554	superoxide anion generation	8/343	57/24035	1.42536e-06	1.54592e-05	9.29675e-06	XP_063857735.1/XP_063857736.1/XP_063857737.1/XP_063857742.1/XP_063857749.1/XP_063857756.1/XP_063857759.1/XP_063857760.1	8
BW	BP	GO:0010457	centriole-centriole cohesion	6/343	26/24035	1.46289e-06	1.57193e-05	9.4532e-06	XP_063840791.1/XP_063840792.1/XP_063840793.1/XP_063840794.1/XP_063840797.1/XP_063840798.1	6
BW	BP	GO:0015855	pyrimidine nucleobase transport	6/343	26/24035	1.46289e-06	1.57193e-05	9.4532e-06	XP_063861009.1/XP_063861010.1/XP_063861012.1/XP_063861013.1/XP_063861014.1/XP_063861015.1	6
BW	BP	GO:0110020	regulation of actomyosin structure organization	18/343	331/24035	1.50879e-06	1.61378e-05	9.70486e-06	XP_063840785.1/XP_063840786.1/XP_063840787.1/XP_063849267.1/XP_063857735.1/XP_063857736.1/XP_063857737.1/XP_063857742.1/XP_063857749.1/XP_063857756.1/XP_063857759.1/XP_063857760.1/XP_063885236.1/XP_063885237.1/XP_063885238.1/XP_063885239.1/XP_063885240.1/XP_063885241.1	18
BW	BP	GO:0021553	olfactory nerve development	5/343	15/24035	1.53509e-06	1.62691e-05	9.78383e-06	XP_063886497.1/XP_063886503.1/XP_063886511.1/XP_063886517.1/XP_063886703.1	5
BW	BP	GO:0042414	epinephrine metabolic process	5/343	15/24035	1.53509e-06	1.62691e-05	9.78383e-06	XP_063844058.1/XP_063844059.1/XP_063844061.1/XP_063844062.1/XP_063844063.1	5
BW	BP	GO:0045332	phospholipid translocation	8/343	58/24035	1.63306e-06	1.70735e-05	1.02676e-05	XP_063857735.1/XP_063857736.1/XP_063857737.1/XP_063857742.1/XP_063857749.1/XP_063857756.1/XP_063857759.1/XP_063857760.1	8
BW	BP	GO:0048262	determination of dorsal/ventral asymmetry	8/343	58/24035	1.63306e-06	1.70735e-05	1.02676e-05	XP_063876865.1/XP_063876866.1/XP_063876867.1/XP_063886497.1/XP_063886503.1/XP_063886511.1/XP_063886517.1/XP_063886703.1	8
BW	BP	GO:2000316	regulation of T-helper 17 type immune response	8/343	58/24035	1.63306e-06	1.70735e-05	1.02676e-05	XP_063857735.1/XP_063857736.1/XP_063857737.1/XP_063857742.1/XP_063857749.1/XP_063857756.1/XP_063857759.1/XP_063857760.1	8
BW	BP	GO:0007309	oocyte axis specification	21/343	440/24035	1.66532e-06	1.73327e-05	1.04235e-05	XP_063850970.1/XP_063850980.1/XP_063850989.1/XP_063850996.1/XP_063851004.1/XP_063851010.1/XP_063851015.1/XP_063851026.1/XP_063866076.1/XP_063866077.1/XP_063866078.1/XP_063866079.1/XP_063866080.1/XP_063866081.1/XP_063866082.1/XP_063885236.1/XP_063885237.1/XP_063885238.1/XP_063885239.1/XP_063885240.1/XP_063885241.1	21
BW	BP	GO:0048312	intracellular distribution of mitochondria	7/343	41/24035	1.68002e-06	1.74077e-05	1.04685e-05	XP_063885058.1/XP_063885059.1/XP_063885060.1/XP_063885061.1/XP_063885062.1/XP_063885064.1/XP_063885065.1	7
BW	BP	GO:0048010	vascular endothelial growth factor receptor signaling pathway	15/343	236/24035	1.6962e-06	1.74972e-05	1.05224e-05	XP_063877552.1/XP_063877553.1/XP_063877555.1/XP_063877556.1/XP_063877557.1/XP_063877558.1/XP_063877559.1/XP_063877560.1/XP_063877561.1/XP_063877562.1/XP_063877563.1/XP_063880073.1/XP_063880074.1/XP_063880075.1/XP_063880076.1	15
BW	BP	GO:0046634	regulation of alpha-beta T cell activation	11/343	124/24035	1.71453e-06	1.76081e-05	1.0589e-05	XP_063857735.1/XP_063857736.1/XP_063857737.1/XP_063857742.1/XP_063857749.1/XP_063857756.1/XP_063857759.1/XP_063857760.1/XP_063876865.1/XP_063876866.1/XP_063876867.1	11
BW	BP	GO:0072525	pyridine-containing compound biosynthetic process	13/343	178/24035	1.81193e-06	1.85264e-05	1.11413e-05	XP_063844058.1/XP_063844059.1/XP_063844061.1/XP_063844062.1/XP_063844063.1/XP_063844759.1/XP_063870322.1/XP_063870323.1/XP_063870324.1/XP_063870325.1/XP_063870326.1/XP_063870327.1/XP_063870328.1	13
BW	BP	GO:0031571	mitotic G1 DNA damage checkpoint signaling	11/343	125/24035	1.85632e-06	1.8897e-05	1.13642e-05	XP_063873112.1/XP_063873113.1/XP_063873114.1/XP_063873115.1/XP_063873116.1/XP_063873117.1/XP_063873118.1/XP_063873119.1/XP_063873120.1/XP_063873121.1/XP_063887713.1	11
BW	BP	GO:0072538	T-helper 17 type immune response	8/343	59/24035	1.86596e-06	1.89122e-05	1.13733e-05	XP_063857735.1/XP_063857736.1/XP_063857737.1/XP_063857742.1/XP_063857749.1/XP_063857756.1/XP_063857759.1/XP_063857760.1	8
BW	BP	GO:0003382	epithelial cell morphogenesis	13/343	179/24035	1.92906e-06	1.94667e-05	1.17068e-05	XP_063844055.1/XP_063844056.1/XP_063849267.1/XP_063866076.1/XP_063866077.1/XP_063866078.1/XP_063866079.1/XP_063866080.1/XP_063866081.1/XP_063866082.1/XP_063877578.1/XP_063877579.1/XP_063877580.1	13
BW	BP	GO:1902749	regulation of cell cycle G2/M phase transition	21/343	447/24035	2.13579e-06	2.14596e-05	1.29053e-05	XP_063857735.1/XP_063857736.1/XP_063857737.1/XP_063857742.1/XP_063857749.1/XP_063857756.1/XP_063857759.1/XP_063857760.1/XP_063862146.1/XP_063863174.1/XP_063863175.1/XP_063873112.1/XP_063873113.1/XP_063873114.1/XP_063873115.1/XP_063873116.1/XP_063873117.1/XP_063873118.1/XP_063873119.1/XP_063873120.1/XP_063873121.1	21
BW	BP	GO:0010827	regulation of glucose transmembrane transport	15/343	241/24035	2.19983e-06	2.19824e-05	1.32196e-05	XP_063857735.1/XP_063857736.1/XP_063857737.1/XP_063857742.1/XP_063857749.1/XP_063857756.1/XP_063857759.1/XP_063857760.1/XP_063866076.1/XP_063866077.1/XP_063866078.1/XP_063866079.1/XP_063866080.1/XP_063866081.1/XP_063866082.1	15
BW	BP	GO:1903385	regulation of homophilic cell adhesion	5/343	16/24035	2.20676e-06	2.19824e-05	1.32196e-05	XP_063885067.1/XP_063885068.1/XP_063885069.1/XP_063885070.1/XP_063885071.1	5
BW	BP	GO:0034204	lipid translocation	8/343	61/24035	2.41737e-06	2.39775e-05	1.44194e-05	XP_063857735.1/XP_063857736.1/XP_063857737.1/XP_063857742.1/XP_063857749.1/XP_063857756.1/XP_063857759.1/XP_063857760.1	8
BW	BP	GO:0048706	embryonic skeletal system development	15/343	243/24035	2.43621e-06	2.40614e-05	1.44699e-05	XP_063842950.1/XP_063842951.1/XP_063842952.1/XP_063885058.1/XP_063885059.1/XP_063885060.1/XP_063885061.1/XP_063885062.1/XP_063885064.1/XP_063885065.1/XP_063886497.1/XP_063886503.1/XP_063886511.1/XP_063886517.1/XP_063886703.1	15
BW	BP	GO:0044818	mitotic G2/M transition checkpoint	10/343	104/24035	2.44685e-06	2.40641e-05	1.44715e-05	XP_063873112.1/XP_063873113.1/XP_063873114.1/XP_063873115.1/XP_063873116.1/XP_063873117.1/XP_063873118.1/XP_063873119.1/XP_063873120.1/XP_063873121.1	10
BW	BP	GO:0035710	CD4-positive, alpha-beta T cell activation	11/343	129/24035	2.53171e-06	2.47937e-05	1.49103e-05	XP_063857735.1/XP_063857736.1/XP_063857737.1/XP_063857742.1/XP_063857749.1/XP_063857756.1/XP_063857759.1/XP_063857760.1/XP_063876865.1/XP_063876866.1/XP_063876867.1	11
BW	BP	GO:0007316	pole plasm RNA localization	14/343	214/24035	2.6868e-06	2.60923e-05	1.56913e-05	XP_063850970.1/XP_063850980.1/XP_063850989.1/XP_063850996.1/XP_063851004.1/XP_063851010.1/XP_063851015.1/XP_063851026.1/XP_063885236.1/XP_063885237.1/XP_063885238.1/XP_063885239.1/XP_063885240.1/XP_063885241.1	14
BW	BP	GO:0019094	pole plasm mRNA localization	14/343	214/24035	2.6868e-06	2.60923e-05	1.56913e-05	XP_063850970.1/XP_063850980.1/XP_063850989.1/XP_063850996.1/XP_063851004.1/XP_063851010.1/XP_063851015.1/XP_063851026.1/XP_063885236.1/XP_063885237.1/XP_063885238.1/XP_063885239.1/XP_063885240.1/XP_063885241.1	14
BW	BP	GO:0040016	embryonic cleavage	6/343	29/24035	2.91125e-06	2.80374e-05	1.6861e-05	XP_063840791.1/XP_063840792.1/XP_063840793.1/XP_063840794.1/XP_063840797.1/XP_063840798.1	6
BW	BP	GO:1901642	nucleoside transmembrane transport	6/343	29/24035	2.91125e-06	2.80374e-05	1.6861e-05	XP_063861009.1/XP_063861010.1/XP_063861012.1/XP_063861013.1/XP_063861014.1/XP_063861015.1	6
BW	BP	GO:2000773	negative regulation of cellular senescence	5/343	17/24035	3.08973e-06	2.96333e-05	1.78207e-05	XP_063849267.1/XP_063862146.1/XP_063863174.1/XP_063863175.1/XP_063887713.1	5
BW	BP	GO:0044819	mitotic G1/S transition checkpoint signaling	11/343	132/24035	3.17105e-06	3.02285e-05	1.81786e-05	XP_063873112.1/XP_063873113.1/XP_063873114.1/XP_063873115.1/XP_063873116.1/XP_063873117.1/XP_063873118.1/XP_063873119.1/XP_063873120.1/XP_063873121.1/XP_063887713.1	11
[truncated: 4,279 more rows]

## Sheet: Table S6
Table S6: KEGG pathway analysis for candidate genes
Traits	ID	Description	GeneRatio	BgRatio	pvalue	p.adjust	qvalue	geneID	Count
[truncated: 206 more rows]
